# Supplementary material for: Geographical epidemiology of Hyalomma anatolicum and Rhipicephalus microplus in Pakistan: A systematic review
Source: PLoS One. 2024 Aug 23;19(8):e0309442. doi: 10.1371/journal.pone.0309442 (PMC11343457; doi:10.1371/journal.pone.0309442)
Supplement: S1 File — (XLSX) [file pone.0309442.s002.xlsx]

## Sheet: n1
Title	Authors	Journal	Doi	Year of Publication
Co-immunization efficacy of recombinant antigens against Rhipicephalus microplus and Hyalomma anatolicum tick infestations.	Parthasarathi, Balasamudram Chandrasekhar; Kumar, Binod; Bhure, S. K.; Sharma, Anil Kumar; Manisha; Nagar, Gaurav; Kumar, Sachin; Nandi, Abhijit; Manjunathachar, Haranahally Vasanthachar; Chigure, Gajanan M.; Shakya, Mukesh; Sankar, Muthu; de la Fuente, José; Ghosh, Srikant	Pathogens	10.3390/pathogens12030433	2023
A cross-sectional survey of hard ticks and molecular characterization of Rhipicephalus microplus parasitizing domestic animals of Khyber Pakhtunkhwa, Pakistan.	Rooman, Muhammad; Assad, Yasir; Tabassum, Sadia; Sultan, Samia; Ayaz, Sultan; Khan, Muhammad Fiaz; Khan, Shahid Niaz; Ali, Rehman	PLoS ONE	10.1371/journal.pone.0255138	2021
Identification of a synthetic peptide inducing cross-reactive antibodies binding to Rhipicephalus (Boophilus) decoloratus, Rhipicephalus (Boophilus) microplus, Hyalomma anatolicum anatolicum and Rhipicephalus appendiculatus BM86 homologues.	Kopp, N.; Diaz, D.; Amacker, M.; Odongo, D. O.; Beier, K.; Nitsch, C.; Bishop, R. P.; Daubenberger, C. A.	Vaccine	10.1016/j.vaccine.2009.09.085	2010
Comparative efficacy of rHaa86 and rBm86 against Hyalomma anatolicum anatolicum and Rhipicephalus (Boophilus) microplus.	Kumar, B.; Azhahianambi, P.; Ray, D. D.; Chaudhuri, P.; Fuente, J. de la; Kumar, R.; Ghosh, S.	Parasite Immunology
Seasonal dynamics, record of ticks infesting humans, wild and domestic animals and molecular phylogeny of Rhipicephalus microplus in Khyber Pakhtunkhwa Pakistan.	Ali, Abid; Khan, Munsif Ali; Zahid, Hafsa; Yaseen, Pir Muhammad; Khan, Muhammad Qayash; Nawab, Javed; Rehman, Zia Ur; Ateeq, Muhammad; Khan, Sardar; Ibrahim, Mohammad	Frontiers in Physiology	10.3389/fphys.2019.00793	2019
Development stage specific and sex related changes in esterase pattern of Hyalomma anatolicum and Rhipicephalus (Boophilus) microplus ticks of.	Surbhi; Sangwan, Nirmal; Sangwan, Arun K.; Gupta, Snehil	Haryana Veterinarian		2019
Hard ticks Hyalomma anatolicum anatolicum and Boophilus microplus as possible vectors of filarioid nematode of cattle in India.	Shastri, U. V.; Ghafoor, M. A.	Indian Veterinary Journal		1981
Detection of specific nucleotide changes in the hypervariable region of 16S rDNA gene of Rhipicephalus (Boophilus) microplus and Hyalomma anatolicum anatolicum.	Rinesh Kumar, Rinesh Kumar; Souvik Paul, Souvik Paul; Sachin Kumar, Sachin Kumar; Sharma, A. K.; Sweta Gupta, Sweta Gupta; Rawat, A. K. S.; Pallab Chaudhuri, Pallab Chaudhuri; Ray, D. D.; Srikant Ghosh, Srikant Ghosh	Indian Journal of Animal Sciences
Comparative resistance status of Hyalomma anatolicum and Rhipicephalus (Boophilus) microplus ticks against synthetic pyrethroids (deltamethrin and cypermethrin) from Banaskantha, Gujarat, India.	Neelu Sharma, Neelu Sharma; Veer Singh, Veer Singh; Shyma, K. P.; Vikram Solanki, Vikram Solanki; Gupta, J. P.	International Journal of Acarology	10.1080/01647954.2018.1513559	2018
Esterase and glutathione S-transferase levels associated with synthetic pyrethroid resistance in Hyalomma anatolicum and Rhipicephalus microplus ticks from Punjab, India.	Abhijit Nandi, Abhijit Nandi; Jyoti, Jyoti; Harkirat Singh, Harkirat Singh; Singh, N. K.	Experimental and Applied Acarology	10.1007/s10493-015-9884-5	2015
Prevalence and identification of tick species (Ixodidae) on domestic animals in district Multan, Punjab Pakistan.	Ramzan, Muhammad; Naeem-Ullah, Unsar; Saba, Shafia; Iqbal, Naeem; Saeed, Shafqat	International Journal of Acarology	10.1080/01647954.2020.1711803	2020
Diversity and species composition of ixodid ticks in District Khyber, Khyber Pakhtunkhwa, Pakistan.	Afridi, Kiran Khan; Habibullah; Zaidi, Farrah; Ahmad, Farooq; Khan, Muhammad Tayyab; Ahmad, Tariq; Ullah, Najeeb; Khan, Hafeezullah; Faiz-Ur-Rehman	International Journal of Agriculture and Biology	10.17957/IJAB/15.2071	2023
Prevalence of ticks on livestock in Faisalabad (Pakistan).	Khan, M. N.; Hayat, C. S.; Iqbal, Z.; Hayat, B.; Naseem, A.	Pakistan Veterinary Journal		1993
An assessment of the molecular diversity of ticks and tick-borne microorganisms of small ruminants in Pakistan.	Ghafar, Abdul; Khan, Adil; Cabezas-Cruz, Alejandro; Gauci, Charles G.; Niaz, Sadaf; Ayaz, Sultan; Mateos-Hernández, Lourdes; Galon, Clemence; Nasreen, Nasreen; Moutailler, Sara; Gasser, Robin B.; Jabbar, Abdul	Microorganisms	10.3390/microorganisms8091428	2020
Risk factors associated with tick infestations on equids in Khyber Pakhtunkhwa, Pakistan, with notes on Rickettsia massiliae detection.	Ali, Abid; Zahid, Hafsa; Zeb, Ismail; Tufail, Muhammad; Khan, Sulaiman; Haroon, Muhammad; Tufail, Muhammad; Bilal, Muhammad; Hussain, Majid; Alouffi, Abdulaziz S.; Muñoz-Leal, Sebastián; Labruna, Marcelo B.	Parasites and Vectors	10.1186/s13071-021-04836-w	2021
Epidemiology, distribution and identification of ticks on livestock in Pakistan.	Khan, Sadia Salim; Ahmed, Haroon; Afzal, Muhammad Sohail; Khan, Mobushir Riaz; Birtles, Richard J.; Oliver, Jonathan D.	International Journal of Environmental Research and Public Health	10.3390/ijerph19053024	2022
Prevalence and identification of tick species on large ruminants from district Rajanpur in Punjab Pakistan.	Adil, Muhammad Moeen; Parveen, Asia; Asif, Muhammad; Farooq, Muhammad; Iqbal, Furhan	International Journal of Acarology	10.1080/01647954.2021.1976832	2021
Molecular detection of Coxiella spp. in ticks (Ixodidae and Argasidae) infesting domestic and wild animals: with notes on the epidemiology of tick-borne Coxiella burnetii in Asia.	Ali, Abid; Obaid, Muhammad Kashif; Almutairi, Mashal M.; Alouffi, Abdulaziz; Numan, Muhammad; Ullah, Shafi; Rehman, Gauhar; Islam, Zia Ul; Khan, Sher Bahadar; Tanaka, Tetsuya	Frontiers in Microbiology	10.3389/fmicb.2023.1229950	2023
Epidemiology of tick-borne pathogens in the semi-arid and the arid agro-ecological zones of Punjab province, Pakistan.	Abdul Rehman, Abdul Rehman; Conraths, F. J.; Sauter-Louis, C.; Krücken, J.; Nijhof, A. M.	Transboundary and Emerging Diseases		2019
Molecular survey and genetic characterization of Anaplasma marginale in ticks collected from livestock hosts in Pakistan.	Khan, Zaibullah; Shehla, Shehla; Alouffi, Abdulaziz; Obaid, Muhammad Kashif; Khan, Alam Zeb; Almutairi, Mashal M.; Numan, Muhammad; Aiman, Ome; Alam, Shumaila; Ullah, Shafi; Safi, Sher Zaman; Tanaka, Tetsuya; Ali, Abid	Animals	10.3390/ani12131708	2022
Efficacy of Hyalomma scupense (Hd86) antigen against Hyalomma excavatum and H. scupense tick infestations in cattle.	Galaï, Y.; Canales, M.; Ben Saïd, M.; Gharbi, M.; Mhadhbi, M.; Jedidi, M.; Fuente, J. de la; Darghouth, M. A.	Vaccine	10.1016/j.vaccine.2012.09.051	2012
Spatio-temporal epidemiological survey reveals high infestation and extensive species diversity of hard ticks infesting camels from Pakistan.	Alshammari, Ayed; Atuahene, Sampson Agyapong; Sheng, Qian Xu; Jamil, Muhammad; Ullah, Sami; Ullah, Shakir; Kashif, Muhammad; Qasim, Muhammad; Ullah, Obaid; Said, Mourad Ben	South African Journal of Animal Science		2023
Tick-borne pathogens shape the native microbiome within tick vectors.	Adegoke, Abdulsalam; Kumar, Deepak; Bobo, Cailyn; Rashid, Muhammad Imran; Durrani, Aneela Zameer; Sajid, Muhammad Sohail; Karim, Shahid	Microorganisms	10.3390/microorganisms8091299	2020
Prevalence and distribution of hard ticks and their associated risk factors in sheep and goats from four agro-climatic zones of Khyber Pakhtunkhwa (KPK), Pakistan.	Iqbal, Zubaria; Kayani, Amjad Rashid; Akhter, Ali; Qayyum, Mazhar	International Journal of Environmental Research and Public Health	10.3390/ijerph191811759	2022
Trypanosomes from Hyalomma detritum, Ixodes ricinus and Rhipicephalus sanguineus.	Monod, R. Y.; Aeschlimann, A.; Derscheid, J. M.	Schweizer Archiv für Tierheilkunde		1986
Isolation, sequencing, and in silico analysis of a novel voraxin-α gene from Hyalomma anatolicum ticks.	Nazari, Mahmood; Hezarian, Shahin; Roshanfekr, Hedaiatolah; Fayazi, Jamal	International Journal of Tropical Insect Science	10.1007/s42690-022-00811-9	2022
Hyalomma anatolicum as the main infesting tick in an important livestock rearing region, central area of Iran.	Biglari, P.; Bakhshi, H.; Chinikar, S.; Belqeiszadeh, H.; Ghaffari, M.; Javaherizadeh, S.; Faghihi, F.; Telmadarraiy, Z.	Iranian Journal of Public Health		2018
Ticks prevalence and possible risk factors assessment on domestic dogs in Quetta district Balochistan, Pakistan.	Roshan, Seema; Iqba, Asim; Siddiqui, Saima; Samad, Abdul; Kamran, Kashif	Egyptian Journal of Veterinary Sciences	10.21608/ejvs.2020.25251.1157	2021
Efficacy of different drugs against tick infestation in goats reared under semi-intensive system.	Jariko, Asad Ali; Khaskheli, Asad Ali; Jariko, Rashid Ali; Khoso, Zafar Ali; Ujjan, Imtiaz Ali; Koondhar, Muhammad Qasim; Brohi, Muhammad Ali; Jariko, Muneer Ahmed	Pure and Applied Biology	10.19045/bspab.2020.90264	2020
Prevalence and phylogenetic analysis of crimean-Congo hemorrhagic fever virus in ticks collected from Punjab province of Pakistan.	Shahid, Muhammad Furqan; Yaqub, Tahir; Ali, Muzaffar; Ul-Rahman, Aziz; Bente, Dennis A.	Acta Tropica	10.1016/j.actatropica.2021.105892	2021
First report of spotted fever group Rickettsia aeschlimannii in Hyalomma turanicum, Haemaphysalis bispinosa, and Haemaphysalis montgomeryi infesting domestic animals: updates on the epidemiology of tick-borne Rickettsia aeschlimannii.	Majid, Abdul; Almutairi, Mashal M.; Alouffi, Abdulaziz; Tanaka, Tetsuya; Yen, Tsai-Ying; Tsai, Kun-Hsien; Ali, Abid	Frontiers in Microbiology	10.3389/fmicb.2023.1283814	2023
First molecular evidence of Coxiella burnetii in ticks collected from dromedary camels in Punjab, Pakistan.	Hussain, Shujaat; Saqib, Muhammad; Ashfaq, Khurram; Sindhu, Zia Ud Din	Pakistan Veterinary Journal	10.29261/pakvetj/2021.073	2022
Association of SFG Rickettsia massiliae and Candidatus Rickettsia shennongii with different hard ticks infesting livestock hosts.	Shehla, Shehla; Ullah, Farman; Alouffi, Abdulaziz; Almutairi, Mashal M.; Khan, Zaibullah; Tanaka, Tetsuya; Labruna, Marcelo B.; Tsai, Kun-Hsien; Ali, Abid	Pathogens	10.3390/pathogens12091080	2023
Molecular evidence of tick-borne pathogens in Hyalomma anatolicum ticks infesting cattle in Xinjiang Uygur Autonomous Region, Northwestern China.	Yu PeiFa, Yu PeiFa; Liu ZhiJie, Liu ZhiJie; Niu QingLi, Niu QingLi; Yang JiFei, Yang JiFei; Abdallah, M. O.; Chen Ze, Chen Ze; Liu GuangYuan, Liu GuangYuan; Luo JianXun, Luo JianXun; Yin Hong, Yin Hong	Experimental and Applied Acarology	10.1007/s10493-017-0162-6	2017
Crimean-Congo haemorrhagic fever virus in ticks collected from livestock in Balochistan, Pakistan.	Kasi, Khushal Khan; von Arnim, Felicitas; Schulz, Ansgar; Rehman, Abdul; Chudhary, Amna; Oneeb, Muhammad; Sas, Miriam Andrada; Jamil, Tariq; Maksimov, Pavlo; Sauter-Louis, Carola; Conraths, Franz J.; Groschup, Martin H.	Transboundary and Emerging Diseases	10.1111/tbed.13488	2020
Acaricidal properties of herbal extracts against deltamethrin resistant multi-host cattle tick Hyalomma anatolicum.	Shyma, K. P.; Singh, Veer; Parsani, H. R.; Solanki, V.; Pawar, M. M.; Srivastava, A. K.; Gupta, J. P.	Indian Journal of Animal Research	10.18805/IJAR.B-4260	2022
Identification of a novel β-adrenergic octopamine receptor-like gene (βAOR-like) and increased ATP-binding cassette B10 (ABCB10) expression in a Rhipicephalus microplus cell line derived from acaricide-resistant ticks.	Koh-Tan, H. H. C.; Strachan, E.; Cooper, K.; Bell-Sakyi, L.; Jonsson, N. N.	Parasites and Vectors
Tick-borne rickettsiae of the spotted fever group in West Pakistan. II. Serological classification of isolates from West Pakistan and Thailand: evidence for two new species.	Robertson, R. G.; Wisseman, C. L., Jr.	American Journal of Epidemiology		1973
Ticks and tick-borne diseases of bovines in a smallholder livestock context: the Pakistani example.	Ghafar, Abdul; Gasser, Robin B.; Abbas, Tariq; Rehman, Abdul; Gauci, Charles G.; Jabbar, Abdul	Advances in Parasitology	10.1016/bs.apar.2021.08.009	2021
Climate change impacts on ticks and tick-borne infections.	Nuttall, Patricia A.	Biologia (Bratislava)	10.1007/s11756-021-00927-2	2021
Laboratory rearing of Theileria annulata-free Hyalomma anatolicum anatolicum ticks.	Ghosh, S.; Azhahianambi, P.	Experimental and Applied Acarology	10.1007/s10493-007-9100-3	2007
Tick control strategies in dairy production medicine.	Muhammad, G.; Naureen, A.; Firyal, S.; Saqib, M.	Pakistan Veterinary Journal		2008
Genetic diversity of vector-borne pathogens in ixodid ticks infesting dogs from Pakistan with notes on Ehrlichia canis, Rickettsia raoultii and Dirofilaria immitis detection.	Zeb, Jehan; Song, Bao-lin; Khan, Munsif Ali; Senbill, Haytham; Aziz, Muhammad Umair; Hussain, Sabir; Waris, Abdul; E-Tabor, Ala; Sparagano, Olivier Andre	Parasites and Vectors	10.1186/s13071-023-05804-2	2023
Cattle infestation by Hyalomma ticks and prevalence of Theileria in H. detritum species in Tunisia.	Bouattour, A.; Darghouth, M. A.; Ben Miled, L.	Veterinary Parasitology	10.1016/S0304-4017(96)00951-X	1996
Morphological and molecular identification of Rhipicephalus (Boophilus) microplus in Nigeria, West Africa: a threat to livestock health.	Kamani, J.; Apanaskevich, D. A.; Gutiérrez, R.; Nachum-Biala, Y.; Baneth, G.; Harrus, S.	Experimental and Applied Acarology	10.1007/s10493-017-0177-z	2017
Acaricidal efficacy of AV/EPP/14 against Hyalomma anatolicum anatolicum in vitro and on naturally infested cattle.	Bagherwal, R. K.	Indian Veterinary Journal		1999
Morphological and molecular characterization of ticks infesting cattle and buffaloes in different agro-climatic zones in Andhra Pradesh, India, and factors associated with high tick prevalence.	Kandi, Suneetha; Chennuru, Sreedevi; Chitichoti, Jyothisree; Metta, Muralidhar; Krovvidi, Sudhakar	International Journal of Acarology	10.1080/01647954.2022.2058085	2022
Nucleotide sequence analysis of the Second Internal Transcribed Spacer (ITS2) in Hyalomma anatolicum anatolicum in Iran.	Ganjali, M.; Haddadzadeh, H.; Shayan, P.	International Journal of Veterinary Research
Isolation of Theileria and Babesia from gut and overy of hard ticks: Hyalomma a. anatolicum in Baghdad.	Hadi, A. M.; Al-Amery, A. M. A.	Diyala Agricultural Sciences Journal		2012
Molecular characterization of Bm86 gene orthologs from Hyalomma excavatum, Hyalomma dromedarii and Hyalomma marginatum marginatum and comparison with a vaccine candidate from Hyalomma scupense.	Ben Said, M.; Galai, Y.; Mhadhbi, M.; Jedidi, M.; Fuente, J. de la; Darghouth, M. A.	Veterinary Parasitology	10.1016/j.vetpar.2012.05.017	2012
Epidemiology of ixodid ticks in cattle population of various agro-climatic zones of Punjab, India.	Singh, N. K.; Rath, S. S.	Asian Pacific Journal of Tropical Medicine	10.1016/S1995-7645(13)60169-8	2013
Rickettsial pathogens drive microbiota assembly in Hyalomma marginatum and Rhipicephalus bursa ticks.	Maitre, Apolline; Wu-Chuang, Alejandra; Mateos-Hernández, Lourdes; Piloto-Sardiñas, Elianne; Foucault-Simonin, Angélique; Cicculli, Vincent; Moutailler, Sara; Paoli, Jean-Christophe; Falchi, Alessandra; Obregón, Dasiel; Cabezas-Cruz, Alejandro	Molecular Ecology	10.1111/mec.17058	2023
Molecular investigation of the status of ticks on infected cattle for Coxiella burnetii in India.	Dhaka, Pankaj; Malik, Satya Veer Singh; Yadav, Jay Prakash; Ghosh, Srikant; Kumar, Manesh; Barbuddhe, Sukhadeo B.; Rawool, Deepak B.	Acta Parasitologica	10.2478/s11686-020-00192-4	2020
Solanum trilobatum extract-mediated synthesis of titanium dioxide nanoparticles to control Pediculus humanus capitis, Hyalomma anatolicum anatolicum and Anopheles subpictus.	Govindasamy Rajakumar, Govindasamy Rajakumar; Rahuman, A. A.; Chidambaram Jayaseelan, Chidambaram Jayaseelan; Thirunavukkarasu Santhoshkumar, Thirunavukkarasu Santhoshkumar; Sampath Marimuthu, Sampath Marimuthu; Chinnaperumal Kamaraj, Chinnaperumal Kamaraj; Asokan Bagavan, Asokan Bagavan; Zahir, A. A.; Kirthi, A. V.; Gandhi Elango, Gandhi Elango; Pooja Arora, Pooja Arora; Rajan Karthikeyan, Rajan…	Parasitology Research	10.1007/s00436-013-3676-9	2014
A mini review of methods to control ticks population infesting cattle in Chhattisgarh with special emphasis on herbal acaricides.	Jain, Parag; Satapathy, Trilochan; Pandey, Ravindra Kumar	Indian Journal of Natural Products and Resources		2020
Ectoparasitic fauna of sheep and goats in the Punjab.	Shah, M. A.; Rasul, G; Rauf, A. M.	Pakistan Journal of Veterinary Research		1990
Epidemiological analysis of cattle ticks and tick-borne pathogens in Gadag district, Karnataka state in India.	Krishnamoorthy, Paramanandham; Parween, Nahid; Sangeetha, Tadaga Revanaiah; Jacob, Siju Susan; Ballari, Shashidharveerabhadrappa; Suresh, Kuralayanapalya Puttahonappa	Journal of Parasitic Diseases	10.1007/s12639-023-01584-9	2023
Growth of tick-borne encephalitis virus (European subtype) in cell lines from vector and non-vector ticks.	Růžek, D.; Bell-Sakyi, L.; Kopecký, J.; Grubhoffer, L.	Virus Research	10.1016/j.virusres.2008.05.013	2008
Tick species (Ixodidae) found on cattle, sheep and goats in Malatya and south east Anatolian cities.	Güler, S.; Özer, E.; Erdoğmuș, S. Z.; Köroğlu, E.; Bektaș, İ.	Doğa, Türk Veterinerlik ve Hayvancılık Dergisi		1993
In vitro assessment of the acaricidal activity of Piper longum, Piper nigrum, and Zingiber officinale extracts against Hyalomma anatolicum ticks.	Singh, N. K.; Saini, S. P. S.; Harkirat Singh, Harkirat Singh; Jyoti, Jyoti; Sharma, S. K.; Rath, S. S.	Experimental and Applied Acarology	10.1007/s10493-017-0113-2	2017
Ixodid ticks on cattle and sheep in South Eastern Bulgaria.	Aydİn, L.; Prelosov, P.; Bakİrcİ, S.; Senlİk, B.	Indian Veterinary Journal		2006
Tick repellents and acaricides of botanical origin: a green roadmap to control tick-borne diseases?	Benelli, G.; Pavela, R.; Canale, A.; Mehlhorn, H.	Parasitology Research
Ehrlichia ruminantium grows in cell lines from four ixodid tick genera.	Bell-Sakyi, L.	Journal of Comparative Pathology	10.1016/j.jcpa.2003.12.002	2004
Molecular cloning of a small heat shock protein (sHSPII) from the cattle tick Rhipicephalus (Boophilus) annulatus salivary gland.	Shahein, Y. E.; El-Rahim, M. T. A.; Hussein, N. A.; Hamed, R. R.; El-Hakim, A. E.; Barakat, M. M.	International Journal of Biological Macromolecules	10.1016/j.ijbiomac.2010.08.006	2010
The prevalance of tick species (Ixodoidea) in cattle, sheep and goats in the Burdur Region, Turkey.	Yukarı, B. A.; Umur, Ș.	Türk Veterinerlik ve Hayvancılık Dergisi		2002
Silver and silver chloride nanoparticles and their anti-tick activity: a mini review.	Durán, N.; Durán, M.; Souza, C. E. de	Journal of the Brazilian Chemical Society		2017
Isolation and identification of strains of Crimean haemorrhagic fever and Dhori-Astra viruses from ticks of Hyalomma plumbeum plumbeum collected in the Azerbaidzhan SSR.	Semashko, I. V.; Chumakov, M. P.; Safarov, R. K.; Tkachenko, E. A.; Bashkirtsev, V. N.; Chunikhin, S. P.	Trudy Instituta Poliomielita i Virusnykh Entsefalitov, AMN SSSR		1974
Comparison efficacy of synthetic chemicals and plant extracts for tick control.	Arshed, Madiha; Nasir, Shabab; Hussain, Tanveer; Babar, Masroor Illahi; Imran, Muhammad	Slovenian Veterinary Research	10.26873/SVR-1052-2020	2021
A survey of ixodid ticks feeding on cattle and molecular detection of Coxiella burnetii from ticks in Southeast Iran.	Ghashghaei, O.; Nourollahi-Fard, S. R.; Khalili, M.; Sharifi, H.	Turkish Journal of Veterinary & Animal Sciences	10.3906/vet-1601-83	2017
Taxonomic study of arthropod pests of livestock in District Peshawar, Khyber Pakhtunkhwa.	Sartaj Aziz, Sartaj Aziz; Shah, S. F.; Fazli Amin, Fazli Amin; Khan, M. A.; Mushtaq Ahmad, Mushtaq Ahmad	Pakistan Journal of Life and Social Sciences		2018
Prevalence of ixodid ticks on cattle in Mazandaran province, Iran.	Razmi, G. R.; Glinsharifodini, M.; Sarvi, S.	Korean Journal of Parasitology	10.3347/kjp.2007.45.4.307	2007
Molecular survey and phylogenetic analysis of tick-borne pathogens in ticks infesting cattle from two South Indian states.	Krishnamoorthy, Paramanandham; Sudhagar, Subramanium; Goudar, Akshata Lokanath; Jacob, Siju Susan; Suresh, Kuralayanapalya Puttahonappa	Veterinary Parasitology: Regional Studies and Reports	10.1016/j.vprsr.2021.100595	2021
Detection of tick-borne pathogens in ticks from cattle in western highlands of Cameroon.	Ngnindji-Youdje, Yannick; Diarra, Adama Zan; Lontsi-Demano, Michel; Tchuinkam, Timoléon; Parola, Philippe	Microorganisms	10.3390/microorganisms10101957	2022
An integrated overview of the bacterial flora composition of Hyalomma anatolicum, the main vector of CCHF.	Choubdar, Nayyereh; Karimian, Fateh; Koosha, Mona; Oshaghi, Mohammad Ali	PLoS Neglected Tropical Diseases	10.1371/journal.pntd.0009480	2021
Tick cell lines for study of Crimean-Congo hemorrhagic fever virus and other arboviruses.	Bell-Sakyi, L.; Kohl, A.; Bente, D. A.; Fazakerley, J. K.	Vector Borne and Zoonotic Diseases	10.1089/vbz.2011.0766	2012
Distribution and seasonal activity of tick species on cattle in the West Aegean region of Turkey.	Bakİrcİ, S.; Saralİ, H.; Aydİn, L.; Eren, H.; Karagenc, T.	Experimental and Applied Acarology
Ixodid ticks of Maharashtra State, India.	Geevarghese, G.; Dhanda, V.	Acarologia		1995
Comprehensive screening of tick-borne microorganisms indicates that a great variety of pathogens are circulating between hard ticks (Ixodoidea: Ixodidae) and domestic ruminants in natural foci of Anatolia.	Orkun, Ömer	Ticks and Tick-borne Diseases	10.1016/j.ttbdis.2022.102027	2022
First detection of Ehrlichia minasensis in Hyalomma marginatum ticks collected from cattle in Corsica, France.	Cicculli, V.; Masse, S.; Capai, L.; Lamballerie, X. de; Charrel, R.; Falchi, A.	Veterinary Medicine and Science	10.1002/vms3.140	2019
Seasonal activity of ixodid ticks, parasites of cattle in two bioclimatic areas of Northeastern Algeria.	Elfegoun, M. C. B.; Gharbi, M.; Djebir, S.; Kohil, K.	Revue d’Élevage et de Médecine Vétérinaire des Pays Tropicaux		2013
Seasonal distribution of sheep ticks and cattle ticks around Samsun.	Açıcı, M.; Celep, A.	Etlik Veteriner Mikrobiyoloji Dergisi		1997
A review on Hyalomma species infestations on human and animals and progress on management strategies.	Kumar, Binod; Manjunathachar, Haranahally Vasanthachar; Ghosh, Srikanta	Heliyon	10.1016/j.heliyon.2020.e05675	2020
Prevalence of ticks infesting dairy cattle and the pathogens they harbour in smallholder farms in peri-urban areas of Nairobi, Kenya.	Peter, Shepelo Getrude; Kariuki, Hellen Wambui; Aboge, Gabriel Oluga; Gakuya, Daniel Waweru; Maingi, Ndichu; Mulei, Charles Matiku	Veterinary Medicine International	10.1155/2021/9501648	2021
Ticks of cattle (Bos taurus and Bos indicus) and grasscutters (Thryonomys swinderianus) in Savannas District of Côte-d’Ivoire.	Tuo, Z.; Yao, K. P.; Bi, Z. F. Zouh; Douan, B. G.; N’Goran, E. K.	Bulletin de la Société de Pathologie Exotique	10.3166/bspe-2020-0119?	2020
Co-circulation of Crimean-Congo Hemorrhagic Fever virus strains Asia 1 and 2 between the border of Iran and Pakistan.	Shahhosseini, N.; Jafarbekloo, A.; Telmadarraiy, Z.; Chinikar, S.; Haeri, A.; Nowotny, N.; Groschup, M. H.; Fooks, A. R.; Faghihi, F.	Heliyon	10.1016/j.heliyon.2017.e00439	2017
Survey of ticks (Acarina: Ixodidae) for Crimean haemorrhagic fever virus activity in Jammu & Kashmir state, India.	Kaul, H. N.; Shetty, P. S.; Ghalsasi, G. R.; Dhanda, V.	Indian Journal of Medical Research. Section A, Infectious Diseases		1990
Hard tick species of livestock and their bioecology in Golestan Province, north of Iran.	Sofizadeh, A.; Telmadarraiy, Z.; Rahnama, A.; Gorganli-Davaji, A.; Hosseini-Chegeni, A.	Journal of Arthropod-Borne Diseases		2014
Protective efficacy of multiple epitope-based vaccine against Hyalomma anatolicum, vector of Theileria annulata and Crimean-Congo hemorrhagic fever virus.	Nandi, Abhijit; Manisha; Solanki, Vandana; Tiwari, Vishvanath; Sajjanar, Basavaraj; Sankar, Muthu; Saini, Mohini; Shrivastava, Sameer; Bhure, S. K.; Ghosh, Srikant	Vaccines	10.3390/vaccines11040881	2023
Green synthesis, characterization, acaricidal, larvacidal, and repellent activities of copper nanoparticles of Astragalus sinicus against Hyalomma anatolicum.	Gattan, Hattan S.; Al-Ahmadi, Bassam M.; Shater, Abdullah F.; Majeed, Qais A. H.; Alazemi, Maha S.; Alanazi, Abdullah D.	Asian Pacific Journal of Tropical Biomedicine	10.4103/2221-1691.378599	2023
Ixodid tick species and two tick-borne pathogens in three areas in the Sudan.	Shuaib, Y. A.; Elhag, A. M. A. W.; Brima, Y. A.; Abdalla, M. A.; Bakiet, A. O.; Mohmed-Noor, S. E.; Lemhöfer, G.; Bestehorn, M.; Poppert, S.; Schaper, S.; Dobler, G.; Bakkes, D. K.; Chitimia-Dobler, L.	Parasitology Research		2020
Seroepidemiology of Babesia bigemina in cattle in the Konya Province, Turkey: endemic status.	Ekıcı, O. D.; Sevınc, F.	Bulletin of the Veterinary Institute in Puławy		2009
Current status of tick fauna in north of Iran.	Nabian, S.; Rahbari, S.; Shayan, P.; Haddadzadeh, H. R.	Iranian Journal of Parasitology		2007
Acaricidal effect of fenvalerate against some livestock ticks in vitro and in field trials.	Singh, S.; Chhabra, M. B.	Journal of Veterinary Parasitology		1991
A molecular survey of Theileria and Babesia parasites in cattle, with a note on the distribution of ticks in Tunisia.	M’ghirbi, Y.; Hurtado, A.; Brandika, J.; Khlif, K.; Ketata, Z.; Bouattour, A.	Parasitology Research	10.1007/s00436-008-0995-3	2008
Isolation of six bacterial types from ixodid ticks.	Sharma, K. M. L.; Chauhan, P. P. S.	Journal of Veterinary Parasitology		1988
Detection of naturally infected vector ticks (Acari: Ixodidae) by different species of Babesia and Theileria agents from three different enzootic parts of Iran.	Abdigoudarzi, M.	Journal of Arthropod-Borne Diseases		2013
Tick species identification and molecular detection of tick-borne pathogens in blood and ticks collected from cattle in Egypt.	AL-Hosary, Amira; Raileanu, Cristian; Tauchmann, Oliver; Fischer, Susanne; Nijhof, Ard M.; Silaghi, Cornelia	Ticks and Tick-borne Diseases	10.1016/j.ttbdis.2021.101676	2021
Investigation of Babesia bigemina carried by ticks in Shibing county, Guizhou province, China.	Wu, Sheng-Chun; Meng, Jiao; Wu, Jia-Hong; Zhan, Lin; Huang, Jian-Sheng; Yu, Fu-Xun; Yang, Guang-Hong; Jiang, Jia-Fu; Sun, Yi; Cao, Wu-Chun	Zhongguo Meijie Shengwuxue ji Kongzhi Zazhi = Chinese Journal of Vector Biology and Control	10.11853/j.issn.1003.8280.2023.02.019	2023
Studies on the ticks (Acarina, Ixodidae) infesting cattle in north-western Algeria. I. Systematic survey and seasonal dynamics.	Yousfi-Monod, R.; Aeschlimann, A.	Annales de Parasitologie Humaine et Comparee		1986
Epidemiological study of piroplasmosis and its tick vectors among sheep and cattle in the Stranja area of Bulgaria. II. Tick vectors.	Trifonov, T.; Rusev, V.	Veterinarna Sbirka		1989
Endemic status of tick-borne infections and tick species diversity among transhumant zebu cattle in Karamoja Region, Uganda: support for control approaches.	Byaruhanga, C.; Collins, N. E.; Knobel, D.; Kabasa, W.; Oosthuizen, M. C.	Veterinary Parasitology: Regional Studies and Reports	10.1016/j.vprsr.2015.11.001	2015
Evaluation of custard seed oil and neem oil as acaricides.	Kalakumar, B.; Kumar, H. S. A.; Kumar, B. A.; Reddy, K. S.	Journal of Veterinary Parasitology		2000
Efficacy of synthetic pyrethroids against ixodid ticks.	Khan, M. H.; Srivastava, S. C.	Journal of Veterinary Parasitology		1992
Crimean-Congo haemorrhagic fever: a seroepidemiological and tick survey in the Sultanate of Oman.	Williams, R. J.; Al-Busaidy, S.; Mehta, F. R.; Maupin, G. O.; Wagoner, K. D.; Al-Awaidy, S.; Suleiman, A. J. M.; Khan, A. S.; Peters, C. J.; Ksiazek, T. G.	Tropical Medicine and International Health		2000
Cloning and biological characteristics analysis of vitellogenin gene of Rhipicephalus sanguineus.	Guo JinXia, Guo JinXia; Luo Jin, Luo Jin; Yin Hong, Yin Hong; Luo JianXun, Luo JianXun; Xie JunRen, Xie JunRen; Tian ZhanCheng, Tian ZhanCheng; Wang SuYan, Wang SuYan; Wang FangFang, Wang FangFang; Li Kui, Li Kui; Liu GuangYuan, Liu GuangYuan	Chinese Veterinary Science / Zhongguo Shouyi Kexue		2014
Ecological investigations on ticks (Acari, Ixodidae) of East Serbia, with emphasis on Ixodes ricinus and Hyalomma savignyi.	Milutinovic, M.; Bobic, B.	Arquivo Brasileiro de Medicina Veterinária e Zootecnia		1997
Kinetics of tick infestation in cattle in subhumid Constantine region in Algeria.	Elfegoun, M. C. B.; Kohil, K.; Gharbi, M.; Afoutni, L.; Benachour, M. L.	Revue d’Élevage et de Médecine Vétérinaire des Pays Tropicaux	10.19182/remvt.31726	2019
Ticks, tick-borne rickettsiae, and Coxiella burnetii in the Greek island of Cephalonia.	Psaroulaki, A.; Ragiadakou, D.; Kouris, G.; Papadopoulos, B.; Chaniotis, B.; Tselentis, Y.	Annals of the New York Academy of Sciences	10.1196/annals.1374.077	2006
Host-relationship and distribution of ixodid ticks (Ixodoidea: Acarina) in the Assam Valley.	Miranpuri, G. S.; Jasmer Singh, Jasmer Singh; Lahkar, B. C.	Indian Journal of Ecology		1978
Tick-borne rickettsioses in Pune District, Maharashtra, India.	Padbidri, V. S.; Rodrigues, J. J.; Shetty, P. S.; Joshi, M. V.; Rao, B. L.; Shukla, R. N.	International Journal of Zoonoses		1984
Studies on some ecological aspects of tick fauna of West Azarbidjan, Iran.	Rahbari, S.	Journal of Applied Animal Research		1995
Prevalence, species identification, and associated risk factor ixodid tick infestation of cattle in Selamago district Southern Ethiopia.	Belete, Worku; Mekuria, Solomon	Environmental Health Insights	10.1177/11786302231211076	2023
Seroprevalence of Babesia bovis and B. bigemina in cattle in Turkey.	Öncel, T.; Vural, G.; Karaer, Z.; Çakmak, A.; Yurtalan, S.; Öz, İ.; Erhan, Z. N.; Beyazıt, A.; Pİșkİn, Ç.; Denİz, A.; Ütük, A. E.; Handemİr, E.; Altinöz, F.; Kamburgİl, K.; Aytekİn, H.; Kurt, M.; Aydın, İ.; Kaya, S.; Bastem, Z.; Kalkan, Y.; Temur, A.; İçyeroğlu, H.; İçyeroğlu, A.; Çaya, H.; Balkaya, İ.; Aksın, N. (et al)	Pendik Veteriner Mikrobiyoloji Dergisi		2010
Distribution and species of ticks on ruminants in the southern Marmara Region.	Aydacute˜n, L.	Türkiye Parazitoloji Dergisi		2000
Diversity and distribution of ticks from domestic ruminants in Lebanon.	Dabaja, M. F.; Tempesta, M.; Bayan, A.; Vesco, G.; Greco, G.; Torina, A.; Blanda, V.; Russa, F. la; Scimeca, S.; Lelli, R.; Ezzedine, M.; Mortada, H.; Raoult, D.; Fournier, P. E.; Mortada, M.	Veterinaria Italiana		2017
Spatial clustering of fourteen tick species across districts of Zimbabwe.	Shekede, Munyaradzi Davis; Chikerema, Silvester Maravanyika; Spargo, Moregood; Gwitira, Isaiah; Kusangaya, Samuel; Mazhindu, Aldridge Nyasha; Ndhlovu, Daud Nyosi	BMC Veterinary Research	10.1186/s12917-021-02792-2	2021
Tick ectoparasites of animals in borderline of Iran-Iraq and their role on disease transmission.	Banafshi, O.; Hanafi-Bojd, A. A.; Karimi, M.; Faghihi, F.; Beik-Mohammadi, M.; Gholami, S.; Javaherizadeh, S.; Edalat, H.; Vatandoost, H.; Telmadarraiy, Z.	Journal of Arthropod-Borne Diseases		2018
Population dynamics of ticks (Acari: Ixodidae) infesting cattle in the central region of the Eastern Cape Province, South Africa.	Nyangiwe, N.; Sikade, N.; Yawa, M.; Goni, S.	Applied Animal Husbandry & Rural Development		2020
Molecular and MALDI-TOF identification of ticks and tick-associated bacteria in Mali.	Diarra, A. Z.; Almeras, L.; Laroche, M.; Berenger, J. M.; Koné, A. K.; Bocoum, Z.; Dabo, A.; Doumbo, O.; Raoult, D.; Parola, P.	PLoS Neglected Tropical Diseases	10.1371/journal.pntd.0005762	2017
Ticks of the superfamily Ixodoidea as vectors and reservoirs of tick-borne infections of man in Azerbaijan (Part I).	Ismailova, S. T.; Pchelkina, A. A.	Aktual’nye voprosy meditsinskoĭ parazitologii i tropicheskoĭ meditsiny. Chast’ I.		1981
Population dynamics of cattle ticks in Gharb Region in Morocco.	Laamri, M.; El-Kharrim, K.; Mrifag, R.; Boukbal, M.; Belghyti, D.	Revue d’Élevage et de Médecine Vétérinaire des Pays Tropicaux		2012
Participatory and conventional investigation of tick infestation in camels and cattle of Somali pastoral areas, eastern Ethiopia.	Jama, Mohamoud Mohamed; Hussein, Hassan Abdi; Abdi, Shaban Mohamed; Feyera, Teka	Journal of Parasitology Research	10.1155/2023/5840827	2023
Effect of ruminant kairomone volatile fatty acids on larval stages of five ixodid tick species.	Ranju, R. S.; Latha, B. R.; Venkatasubrahmanian Leela, Venkatasubrahmanian Leela; Basith, S. A.	Journal of Zoology Studies		2014
Geographical distribution of ticks Ixodidae in Côte d’Ivoire: potential reservoir of the Crimean-Congo hemorrhagic fever virus.	Adjogoua, Edgard Valery; Coulibaly-Guindo, Négnorogo; Diaha-Kouame, Claude Aimee; Diane, Maxime Kouao; Kouassi, Rose Marie Clémence Konan Adjoua; Coulibaly, Jean Tenena; Dosso, Mireille	Vector Borne and Zoonotic Diseases	10.1089/vbz.2020.2745	2021
The distribution of hard ticks as a vector of Crimean-Congo hemorrhagic fever in the border areas in the North West of Iran.	Abdoli, R.; Sedaghat, M. M.; Oshaghi, M. A.; Edalat, H.; Telmadarraiy, Z.; Azarmi, S.; Rafinejad, M. J.	Journal of School of Public Health & Institute of Public Health Research		2019
Molecular investigation of tick-borne pathogens in ixodid ticks infesting domestic animals (cattle and sheep) and small rodents (black rats) of Corsica, France.	Cicculli, V.; Capai, L.; Quilichini, Y.; Masse, S.; Fernández-Alvarez, A.; Minodier, L.; Bompard, P.; Charrel, R.; Falchi, A.	Ticks and Tick-borne Diseases	10.1016/j.ttbdis.2019.02.007	2019
A survey of ixodid ticks feeding on cattle and prevalence of tick-borne pathogens in the Black Sea region of Turkey.	Aktas, M.; Altay, K.; Ozubek, S.; Dumanlİ, N.	Veterinary Parasitology
The prevalence of Ixodidae species on cattle in Kars province of Turkey.	Arslan, M. Ö.; Umur, Ș.; Aydin, L.	Acta Parasitologica Turcica		1999
Seasonal distribution and faunistic of ticks in the Alashtar county (Lorestan Province), Iran.	Davari, B.; Alam, F. N.; Nasirian, H.; Nazari, M.; Abdigoudarzi, M.; Salehzadeh, A.	Pan African Medical Journal	10.11604/pamj.2017.27.284.10341	2017
Tick burden and prevalence of Theileria parva infection in Tarime zebu cattle in the lake zone of Tanzania.	Laisser, E. L. K.; Kipanyula, M. J.; Msalya, G.; Mdegela, R. H.; Karimuribo, E. D.; Mwilawa, A. J.; Mwega, E. D.; Kusiluka, L.; Chenyambuga, S. W.	Tropical Animal Health and Production	10.1007/s11250-014-0651-0	2014
The prevalence of Ixodidae species on cattle in Bursa province.	Beyazıt, A.	Bornova Veteriner Kontrol ve Araștirma Enstitüsü Dergisi		2000
Bm86 homologues and novel ATAQ proteins with multiple epidermal growth factor (EGF)-like domains from hard and soft ticks.	Nijhof, A. M.; Balk, J. A.; Postigo, M.; Rhebergen, A. M.; Taoufik, A.; Jongejan, F.	International Journal for Parasitology	10.1016/j.ijpara.2010.06.003	2010
Ixodes ticks at the foothill territory of the Kabardino-Balkarlan republic.	Musayev, Z.G.; Bittirov, A.M.; Kabardiev, S.Sh.; Magomedov, O.A.; Karpushchenko, K.A.; Kabardiev, Sh. S.; Begieva, S.A.; Bittirova, A.A.; Begiev Gazaeva, A.A.; Bittirov, I.A.; Kabardino-Balkarian, V.M.	Materialy dokladov mezhdunarodnoĭ nauchnoĭ konferentsii, Teoriya i praktika bor’by s parazitarnymi boleƶnyami, Posvyashaetsya 140-letiyu so dnya rozhdeniya Konstantina Ivanovicha Skryabina, Vypusk 19, Moscow, Russia, 15-16 May 2018		2018
New geographical records for tick-borne pathogens in ticks collected from cattle in Benin and Togo.	Yessinou, Roland Eric; Cazan, Cristina Daniela; Panait, Luciana Cătălina; Mollong, Eyabana; Biguezoton, Abel S.; Bonnet, Sarah Irène; Farougou, Souaïbou; Groschup, Martin H.; Mihalca, Andrei Daniel	Veterinary Medicine and Science	10.1002/vms3.1022	2023
Ticks and Rickettsiae associated with wild animals sold in bush meat markets in Cameroon.	Paguem, Archile; Manchang, Kingsley; Kamtsap, Pierre; Renz, Alfons; Schaper, Sabine; Dobler, Gerhard; Bakkes, Deon K.; Chitimia-Dobler, Lidia	Pathogens	10.3390/pathogens12020348	2023
Crimean-Congo hemorrhagic fever virus in ticks in Turkey: a broad range tick surveillance study.	Orkun, Ö.; Karaer, Z.; Çakmak, A.; Nalbantoğlu, S.	Infection, Genetics and Evolution	10.1016/j.meegid.2017.04.017	2017
Abundance of ticks (Acari: Ixodidae) and presence of Rickettsia and Anaplasma in ticks infesting domestic animals from Northern India.	Misra, Brij Ranjan; Kumar, Niraj; Kant, Rajni; Deval, Hirawati; Singh, Rajeev; Pandey, Ashok Kumar; Behera, Sthita Pragnya; Bondre, Vijay P.	Journal of Medical Entomology	10.1093/jme/tjaa296	2021
Novel and simple approach using synthesized nickel nanoparticles to control blood-sucking parasites.	Govindasamy Rajakumar, Govindasamy Rajakumar; Rahuman, A. A.; Kanayairam Velayutham, Kanayairam Velayutham; Jeyaraman Ramyadevi, Jeyaraman Ramyadevi; Kadarkaraithangam Jeyasubramanian, Kadarkaraithangam Jeyasubramanian; Arumugam Marikani, Arumugam Marikani; Gandhi Elango, Gandhi Elango; Chinnaperumal Kamaraj, Chinnaperumal Kamaraj; Thirunavukkarasu Santhoshkumar, Thirunavukkarasu Santhoshkumar; S…	Veterinary Parasitology	10.1016/j.vetpar.2012.08.028	2013
Endogenous viral elements in ixodid tick genomes.	Barnes, Miranda; Price, Dana C.	Viruses	10.3390/v15112201	2023
High-throughput microfluidic real-time PCR for the detection of multiple microorganisms in ixodid cattle ticks in northeast Algeria.	Boularias, Ghania; Azzag, Naouelle; Galon, Clemence; Šimo, Ladislav; Boulouis, Henri-Jean; Moutailler, Sara	Pathogens	10.3390/pathogens10030362	2021
Multiple pathogens including potential new species in tick vectors in Côte d’Ivoire.	Ehounoud, C. B.; Yao, K. P.; Dahmani, M.; Achi, Y. L.; Amanzougaghene, N.; N’Douba, A. K.; N’Guessan, J. D.; Raoult, D.; Fenollar, F.; Mediannikov, O.	PLoS Neglected Tropical Diseases
Distribution of the principal ixodid ticks of livestock in Tunisia.	Bouattour, A.	Premières Journées Vétérinaires Africaines. First African Veterinary Days. 31 May-2 June 1987, Hammamet, Tunisia.		1988
Bionomics of ixodid ticks of ruminants in Namakkal, Tamil Nadu, India.	Ponnudurai, G.; Harikrishnan, T. J.; Rani, N.	Indian Journal of Animal Sciences		2013
Study on prevalence of parasitic diseases in cattle in Abyei area - Sudan.	Alkareem, I. B. G.; Abdelgadir, A. E.; Elmalik, K. H.	Journal of Cell and Animal Biology
Detection of microorganisms in the saliva and midgut smears of different tick species (Acari: Ixodoidea) in Egypt.	El-Kammah, K. M.; Oyoun, L. M. I.; Abdel-Shafy, S.	Journal of the Egyptian Society of Parasitology		2007
Distribution and biodiversity of hard ticks (Acarina: Ixodidae) in Golestan Province, Iran.	Sofizadeh, A.; Akbarzadeh, K.; Telmadarraiy, Z.; Davaji, A. G.	Journal of School of Public Health & Institute of Public Health Research		2019
Molecular identification of protozoal and bacterial organisms in domestic animals and their infesting ticks from north-eastern Algeria.	Sadeddine, Rima; Diarra, Adama Zan; Laroche, Maureen; Mediannikov, Oleg; Righi, Souad; Benakhla, Ahmed; Dahmana, Handi; Raoult, Didier; Parola, Philippe	Ticks and Tick-borne Diseases	10.1016/j.ttbdis.2019.101330	2020
Ticks (Acarina, Fam. Argasidae & Ixodidae) of Oman.	Papadopoulos, B.; Büttiker, W.; Morel, P. C.; Aeschlimann, A.	Fauna of Saudi Arabia, Vol. 12.		1991
Essential oils and isolated compounds for tick control: advances beyond the laboratory.	Gonzaga, Bruno César Ferreira; Barrozo, Mayara Macêdo; Coutinho, Ana Lúcia; Pereira e Sousa, Lainny Jordana Martins; Vale, Francisca Letícia; Marreto, Laís; Marchesini, Paula; Rodrigues, Daniel De Castro; De Souza, Evandro Davanço Ferreira; Sabatini, Gustavo Adolfo; Costa-Júnior, Lívio Martins; Ferreira, Lorena Lopes; Lopes, Welber Daniel Zanetti; Monteiro, Caio	Parasites and Vectors	10.1186/s13071-023-05969-w	2023
Survey on the distribution of ticks of domestic animals in the eastern zone of Ethiopia.	Tafesse, B.	Tropical Animal Health and Production	10.1007/BF03030834	1996
Ticks of domestic animals in the Macedonia region of Greece.	Papadopoulos, B.; Morel, P. C.; Aeschlimann, A.	Veterinary Parasitology	10.1016/0304-4017(95)00877-2	1996
Study on the distribution of ixodid ticks of cattle in pastoral areas of Yabello district, Borana zone, Oromia, Ethiopia.	Ayana, Minwyelet; Gelaye, Abaynew; Fesseha, Haben; Mathewos, Mesfin	Parasite Epidemiology and Control	10.1016/j.parepi.2021.e00200	2021
Diversity and seasonal distribution of ixodid ticks in the natural habitat of domestic ruminants in north and south of Iran.	Yakhchali, M.; Rostami, A.; Esmailzadeh, M.	Revue de Médecine Vétérinaire		2011
Entomological survey for CCHF vectors in Palghar District of Maharashtra.	Sharma, S. N.; Mane, B. R.; Sonar, Mahendra; Kulkarni, Sanket; Raishuddin; Kumawat, Rina; Singh, Ram; Singh, S. K.	Journal of Communicable Diseases	10.24321/0019.5138.202103	2021
Ticks and tick-borne disease in Rhodesia’s north-eastern operational area.	Norval, R. A. I.	Rhodesian Veterinary Journal		1977
Chemical tick control practices in southwestern and northwestern Uganda.	Vudriko, P.; Okwee-Acai, J.; Byaruhanga, J.; Tayebwa, D. S.; Okech, S. G.; Tweyongyere, R.; Wampande, E. M.; Okurut, A. R. A.; Mugabi, K.; Muhindo, J. B.; Nakavuma, J. L.; Umemiya-Shirafuji, R.; Xuan XueNan, Xuan XueNan; Suzuki, H.	Ticks and Tick-borne Diseases	10.1016/j.ttbdis.2018.03.009	2018
Diversity and phylogeny of cattle ixodid ticks and associated spotted fever group Rickettsia spp. in Tunisia.	Kratou, Myriam; Belkahia, Hanene; Selmi, Rachid; Andolsi, Rihab; Dhibi, Mokhtar; Mhadhbi, Moez; Messadi, Lilia; Said, Mourad Ben	Pathogens	10.3390/pathogens12040552	2023
Tick survey and detection of Crimean-Congo hemorrhagic fever virus in tick species from a non-endemic area, South Marmara region, Turkey.	Yesİlbag, K.; Aydİn, L.; Dİncer, E.; Alpay, G.; Gİrİsgİn, A. O.; Tuncer, P.; Ozkul, A.	Experimental and Applied Acarology	10.1007/s10493-012-9642-x	2013
Distribution of tick species spread in Kütahya vicinity.	İça, A.; Özkan, F.	Türkiye Parazitoloji Dergisi
Molecular characterization and phylogenetic analysis of Anaplasma spp. and Ehrlichia spp. isolated from various ticks in southeastern and northwestern regions of Iran.	Bekloo, A. J.; Ramzgouyan, M. R.; Shirian, S.; Faghihi, F.; Bakhshi, H.; Naseri, F.; Sedaghat, M.; Telmadarraiy, Z.	Vector Borne and Zoonotic Diseases	10.1089/vbz.2017.2219	2018
Ticks (Acari: Ixodidae) infesting cattle and some other domestic and wild hosts on the French Mediterranean island of Corsica.	Grech-Angelini, S.; Stachurski, F.; Lancelot, R.; Boissier, J.; Allienne, J. F.; Marco, S.; Maestrini, O.; Uilenberg, G.	Parasites and Vectors		2016
Spotted fever group Rickettsiae in ticks in Cyprus.	Chochlakis, D.; Ioannou, I.; Sandalakis, V.; Dimitriou, T.; Kassinis, N.; Papadopoulos, B.; Tselentis, Y.; Psaroulaki, A.	Microbial Ecology
Man-threatening viruses isolated from ticks in Saudi Arabia.	Al-Khalifa, M. S.; Diab, F. M.; Khalil, G. M.	Saudi Medical Journal		2007
Detection of Crimean haemorrhagic fever virus in some species of blood-sucking ticks collected in 1973 in the Kirghiz and Uzbek SSR’s.	Chumakov, M. P.; Avodova, T. I.; Mart’yanova, L. I.; Mukhitdinov, A. G.; Povalishina, T. P.; Rodin, V. I.; Rozina, V. F.; Safarova, R. A.; Sukharenko, S. I.; Tatarov, A. G.; Khachaturova, S. S.; Chunikhin, S. P.	Trudy Instituta Poliomielita i Virusnykh Entsefalitov, AMN SSSR		1974
Identification of fauna of hard ticks collected from livestock and molecular investigation of Coxiella burnetii as potential vectors of Q-fever in South-Khorsan.	Jafari, Amirsajad; Rasekh, Mehdi; Nozad, Amir Masood Jafari; Zoj, Sahar Asadolahi; Saadati, Dariush; Faghihi, Faezeh; Telmadarraiy, Zakkyeh; Hosseini-Chegeni, Asadollah; Roohnavaz, Manizhe	Journal of Mazandaran University of Medical Sciences		2021
Results of a study of ixodid ticks in the Checheni-Ingush ASSR, USSR, and future prospects.	Dikaev, B. Yu.	Problems of parasitology. Proceedings of the VIIIth Scientific Conference of Parasitologists of the Ukrainian SSR. Part I.: Problemy parazitologii. Materialy VIII Nauchnoi Konferentsii Parazitologov USSR. Chast’ I.		1975
Molecular detection of parapoxvirus in Ixodidae ticks collected from cattle in Corsica, France.	Cicculli, Vincent; Ayhan, Nazli; Luciani, Léa; Pezzi, Laura; Maitre, Apolline; Decarreaux, Dorine; de Lamballerie, Xavier; Paoli, Jean-Christophe; Vial, Laurence; Charrel, Remi; Falchi, Alessandra	Veterinary Medicine and Science	10.1002/vms3.700	2022
Molecular detection and characterisation of protozoan and rickettsial pathogens in ticks from cattle in the pastoral area of karamoja, Uganda.	Byaruhanga, Charles; Akure, Patience C.; Lubembe, Donald M.; Sibeko-Matjila, Kgomotso; Troskie, Milana; Oosthuizen, Marinda C.; Stoltsz, Hein	Ticks and Tick-borne Diseases	10.1016/j.ttbdis.2021.101709	2021
Ticks status in Central Asia with a special emphasis on Uzbekistan.	Rasulov, I.	Parasitology Research	10.1007/s00436-007-0691-8	2007
Molecular screening of Anaplasmataceae in ticks collected from cattle in Corsica, France.	Cicculli, Vincent; Decarreaux, Dorine; Ayhan, Nazli; Casabianca, François; de Lamballerie, Xavier; Charrel, Remi; Falchi, Alessandra	Experimental and Applied Acarology	10.1007/s10493-020-00527-w	2020
Identification and molecular characterization of spotted fever group rickettsiae in ticks collected from farm ruminants in Lebanon.	Fernández de Mera, I. G.; Blanda, V.; Torina, A.; Dabaja, M. F.; El-Romeh, A.; Cabezas-Cruz, A.; Fuente, J. de la	Ticks and Tick-borne Diseases	10.1016/j.ttbdis.2017.10.001	2018
Prevalence of tick-borne pathogens in ticks in Sicily.	Torina, A.; Alongi, A.; Scimeca, S.; Vicente, J.; Caracappa, S.; Fuente, J. de la	Transboundary and Emerging Diseases	10.1111/j.1865-1682.2010.01101.x	2010
Ciodrin (crotoxyfos) for controlling ticks.	Kan, P. T.	Veterinariya (Moskva)		1989
Efficacy of larvicidal activity of green synthesized titanium dioxide nanoparticles using Mangifera indica extract against blood-feeding parasites.	Govindasamy Rajakumar, Govindasamy Rajakumar; Rahuman, A. A.; Roopan, S. M.; Chung IllMin, Chung IllMin; Karunanithi Anbarasan, Karunanithi Anbarasan; Viswanathan Karthikeyan, Viswanathan Karthikeyan	Parasitology Research	10.1007/s00436-014-4219-8	2015
Specific composition of Ixodaidae ticks and their role in transmission of nodular dermatitis virus among cattle in the North Caucasus.	Gazimagomedov, M. G.; Kabardiev, S. Sh.; Bittirov, A. M.; Abulmagomedov, S. Sh.; Ustarov, R. D.; Musaev, Z. G.; Bittirov, I. A.; Begieva, S. A.; Uyanaeva, F. B.; Bittirova, A. A.	Materialy dokladov mezhdunarodnoi nauchnoi konferentsii, Teoriya i praktika bor’by s parazitarnymi boleznyami, Vypusk 18, Moscow, Russia, 16-17 May 2017		2017
Ticks (Acari: Ixodoidea: Argasidae, Ixodidae) of China.	Chen Ze, Chen Ze; Yang XiaoJun, Yang XiaoJun; Bu FengJu, Bu FengJu; Yang XiaoHong, Yang XiaoHong; Yang XiaoLong, Yang XiaoLong; Liu JingZe, Liu JingZe	Experimental and Applied Acarology	10.1007/s10493-010-9335-2	2010
Ticks and prevalence of tick-borne pathogens from domestic animals in Ghana.	Nimo-Paintsil, Shirley C.; Mosore, Mba; Addo, Seth Offei; Lura, Taylor; Tagoe, Janice; Ladzekpo, Danielle; Addae, Charlotte; Bentil, Ronald E.; Behene, Eric; Dafeamekpor, Courage; Asoala, Victor; Fox, Anne; Watters, Chaselynn M.; Koehler, Jeffrey W.; Schoepp, Randy J.; Arimoto, Hanayo; Dadzie, Samuel; Letizia, Andrew; Diclaro II., Joseph W.	Parasites and Vectors	10.1186/s13071-022-05208-8	2022
Monthly infestation characteristics of ticks on cattle in Thrace, a Crimean Congo hemorrhagic fever-endemic area of Turkey.	Kar, Sirri; Akyildiz, Gurkan; Guven, Esin; Bente, Dennis; Vatansever, Zati	Parasitology Research	10.1007/s00436-021-07244-2	2021
Crimean-Congo hemorrhagic fever virus: genetic analysis and tick survey in Turkey.	Tonbak, S.; Aktas, M.; Altay, K.; Azkur, A. K.; Kalkan, A.; Bolat, Y.; Dumanlİ, N.; Ozdarendelİ, A.	Journal of Clinical Microbiology	10.1128/JCM.00644-06	2006
Detection of tick-borne bacterial and protozoan pathogens in ticks from the Zambia-Angola border.	Qiu, Yong-jin; Simuunza, Martin; Kajihara, Masahiro; Ndebe, Joseph; Saasa, Ngonda; Kapila, Penjani; Furumoto, Hayato; Lau, Alice C. C.; Nakao, Ryo; Takada, Ayato; Sawa, Hirofumi	Pathogens	10.3390/pathogens11050566	2022
Morphological identification and molecular characterization of economically important ticks (Acari: Ixodidae) from north and North-Western Egypt.	Senbill, Haytham; Tanaka, Tetsuya; Karawia, Donia; Rahman, Sahidur; Zeb, Jehan; Sparagano, Olivier; Baruah, Aiswarya	Acta Tropica	10.1016/j.actatropica.2022.106438	2022
Old zoonotic agents and novel variants of tick-borne microorganisms from Benguela (Angola), July 2017.	Palomar, Ana M.; Molina, Israel; Bocanegra, Cristina; Portillo, Aránzazu; Salvador, Fernando; Moreno, Milagros; Oteo, José A.	Parasites and Vectors	10.1186/s13071-022-05238-2	2022
Evaluation of ethno-veterinary approaches to control ticks in Nepal.	Dahal, A.; Adhikari, B. B.; Shrestha, S. P.; Rana, H. B.	Nepalese Veterinary Journal	10.3126/nvj.v37i37.55176	2023
Partial characterization of tick-borne encephalitis virus isolates from ticks of Southern Ukraine.	Yurchenko, O. O.; Dubina, D. O.; Vynograd, N. O.; Gonzalez, J. P.	Vector Borne and Zoonotic Diseases	10.1089/vbz.2016.2094	2017
Tick species (Acari: Ixodida) in Antalya city, Turkey: species diversity and seasonal activity.	Koc, S.; Ayḋin, L.; Cetİn, H.	Parasitology Research
Molecular detection and genetic characterization of Coxiella-like endosymbionts in dogs and ticks infesting dogs in Northeast India.	Patra, Gautam; Ghosh, Subhamoy; Polley, Shamik; Priyanka; Borthakur, Sonjoy Kumar; Choudhary, Om Prakash; Arya, Rahul Singh	Experimental and Applied Acarology	10.1007/s10493-022-00711-0	2022
Detection of haemoparasites in cattle by reverse line blot hybridisation with a note on the distribution of ticks in Sicily.	Georges, K.; Loria, G. R.; Riili, S.; Greco, A.; Caracappa, S.; Jongejan, F.; Sparagano, O.	Veterinary Parasitology	10.1016/S0304-4017(01)00488-5	2001
Role of the salivary glands of ixodid ticks (Ixodidae) in the regulation of feeding processes.	Balashov, Y. S.	Parazitologiya		1994
Investigation of distribution and ecology of tick (Acari: Ixodidae) species in southern Romania for surveillance of emerging zoonotic diseases.	Iordache, F.; Mitrea, I. L.; Dima, A. I.; Ionita, M.	Lucrări Științifice - Medicină Veterinară, Universitatea de Științe Agricole și Medicină Veterinară “Ion Ionescu de la Brad” Iași		2014
Ixodid ticks infesting some domestic animals in rural areas of Jaipur District (Rajasthan).	Singh, K. V.	Indian Journal of Parasitology		1993
Molecular detection of Coxiella burnetii, Rickettsia africae and Anaplasma species in ticks from domestic animals in Lesotho.	Mahlobo-Shwabede, Sibonginhlanhla I. C.; Zishiri, Oliver T.; Thekisoe, Oriel M. M.; Makalo, Mabusetsa J. R.	Pathogens	10.3390/pathogens10091186	2021
Ixodid ticks of agricultural animals in southern Kazakhstan: the fauna structure, abundance, epizootological significance.	Kulemin, M. V.; Rapoport, L. P.; Vasilenko, A. V.; Kobeshova, Zh. B.; Shokputov, T. M.; Saylaubekuly, R.; Atovullaeva, L. M.	Parazitologiya	10.31857/S1234567806010034	2020
A search for the epidemic typhus agent in Ethiopian ticks.	Burgdorfer, W.; Ormsbee, R. A.; Schmidt, M. L.; Hoogstraal, H.	Bulletin of the World Health Organization		1973
Crimean-Congo hemorrhagic fever virus in ticks collected from humans, livestock, and picnic sites in the hyperendemic region of Turkey.	Gunes, T.; Poyraz, O.; Vatansever, Z.	Vector Borne and Zoonotic Diseases
Ticks and tick-borne viruses from livestock hosts in arid and semiarid regions of the eastern and northeastern parts of Kenya.	Lutomiah, J.; Musila, L.; Makio, A.; Ochieng, C.; Koka, H.; Chepkorir, E.; Mutisya, J.; Mulwa, F.; Khamadi, S.; Miller, B. R.; Bast, J.; Schnabel, D.; Wurapa, E. K.; Sang, R.	Journal of Medical Entomology	10.1603/ME13039	2014
Ticks and tick-borne pathogens of domestic animals in Somalia and neighbouring regions of Ethiopia and Kenya.	Jimale, Kassim Abdullahi; Wall, Richard; Otranto, Domenico	Acta Tropica	10.1016/j.actatropica.2023.106944	2023
Assessment of ticks on cattle entering Nigeria through a major trans-boundary animal route in Ogun State.	Oyewusi, I. K.; Ganiyu, I. A.; Akande, F. A.; Takeet, M. I.; Anifowoshe, I. O.; Famuyide, I. M.; Sogebi, E. A. O.; Adeleke, G. A.; Olugbogi, E. I.; Talabi, A. O.	Bulletin of Animal Health and Production in Africa		2015
Preliminary investigation on tick fauna in the neighborhood of Tarquinia, Lazio, Italy.	Toma, L.; Khoury, C.; Bianchi, R.; Severini, F.; Mancini, F.; Ciervo, A.; Ricci, D.; Fausto, A. M.; Quarchioni, E.; Luca, M. di	Annali dell’Istituto Superiore di Sanità		2015
Economic impact of predominant ticks and tick-borne diseases on Indian dairy production systems.	Singh, Kaushlendra; Kumar, Sachin; Sharma, Anil Kumar; Shakya, Mukesh; Sankar, M.; Ghosh, Srikanta; Jacob, S. S.; Ramverma, Med; Singh, Nirbhay Kumar	Experimental Parasitology	10.1016/j.exppara.2022.108408	2022
Ultrastructural features of the salivary glands of the forest tick Ixodes persulcatus (Ixodidae). I. Granulosecreting alveoles of hungry females.	Balashov, Yu. S.	Parazitologiya		1979
Crimean-Congo hemorrhagic fever virus in ticks from imported livestock, Egypt.	Chisholm, K.; Dueger, E.; Fahmy, N. T.; Samaha, H. A. T.; Zayed, A.; Abdel-Dayem, M.; Villinski, J. T.	Emerging Infectious Diseases
The important ticks, tick-borne diseases and helminth infections of livestock in Turkey.	Çetİndağ, M.	Türkiye Parazitoloji Dergisi		1996
A collection of ticks from Guizhou, China.	Xu RongMan, Xu RongMan; Li KueiChen, Li KueiChen	Systematic and Applied Acarology		1997
First whole genome sequencing of Crimean-Congo hemorrhagic fever virus (CCHFV) in tick species within Ghana.	Bentil, Ronald Essah; Addo, Seth Offei; Mosore, Mba-Tihssommah; Kumordjie, Selassie; Yeboah, Clara; Agbodzi, Bright; Behene, Eric; Tagoe, Janice; Baako, Bernice Olivia Ama; Asoala, Victor; Ampadu, Richard Osei; Mingle, Daniel Lartei; Nyarko, Edward O.; Fox, Anne T.; Letizia, Andrew G.; Diclaro, Joseph William; Sanders, Terrel; Oduro, Daniel; Nimo-Paintsil, Shirley C.; Harwood, James; Dadzie, Samu…	Transboundary and Emerging Diseases	10.1155/2023/2063317	2023
Detection of Coxiella burnetii from ticks by polymerase chain reaction and restriction fragment length polymorphism.	Çapın, G. A.; Emre, Z.; Canpolat, S.; Vatansever, Y.; Düzgün, A.	Ankara Üniversitesi Veteriner Fakültesi Dergisi		2013
The possible role of ixodid ticks in listeriosis and the distribution of this disease among cattle in Georgia.	Tsintsadze, J. Sh.; Gugushvili, G. K.	Soobshcheniya Akademii Nauk Gruzinskoi SSR		1978
Detection of Babesia caballi, Theileria mutans and Th. velifera in ixodid ticks collected from cattle in Guinea in 2017-2018.	Kartashov, Mikhail Yu.; Naidenova, Ekaterina V.; Zakharov, Kirill S.; Yakovlev, Sergey A.; Skarnovich, Maxim O.; Boumbaly, Sanaba; Nikiforov, Konstantin A.; Plekhanov, Nikita A.; Kritzkiy, Andrey A.; Ternovoi, Vladimir A.; Boiro, Mamadou Y.; Loktev, Valery B.	Veterinary Parasitology: Regional Studies and Reports	10.1016/j.vprsr.2021.100564	2021
Genetic analysis of the M RNA segment of Crimean-Congo hemorrhagic fever virus strains in Turkey.	Ozdarendelİ, A.; Aydİn, K.; Tonbak, S.; Aktas, M.; Altay, K.; Koksal, I.; Bolat, Y.; Dumanlİ, N.; Kalkan, A.	Archives of Virology	10.1007/s00705-007-1056-4	2008
Widespread exposure to crimean-Congo haemorrhagic fever in Uganda might be driven by transmission from Rhipicephalus ticks: evidence from cross-sectional and modelling studies.	Lule, Swaib A.; Gibb, Rory; Kizito, Dennison; Nakanjako, Gladys; Mutyaba, Joseph; Balinandi, Stephen; Owen, Leah; Jones, Kate E.; Abubakar, Ibrahim; Lutwama, Julius J.; Field, Nigel	Journal of Infection	10.1016/j.jinf.2022.09.016	2022
Prevalence and molecular detection of tick borne pathogens in goats and ticks from different parts of North Eastern regions of India.	Patra, Gautam; Polley, Shamik; Efimova, M. A.; Sahara, Ana; Debbarma, Apurba; Alam, Seikh Sawanabaz	International Journal of Acarology	10.1080/01647954.2022.2036232	2022
Studies on the distribution of ectoparasites and their vertebrate hosts in urban semi-urban (peripheral) and sylvatic zones of Nagpur City and neighbouring areas (Maharashtra - India).	Srivastva, S. P.; Wattal, B. L.	Indian Journal of Entomology		1973
Acaricidal activity of dicresyl wettable powder against ticks.	Nepoklonov, A. A.; Kan, P. I.	Trudy Vsesoyuznogo Instituta Veterinarnoi Sanitarii		1970
Ecology of tick-borne arboviruses in the Central African Republic.	Dégallier, N.; Cornet, J.-P.; Saluzzo, J.-F.; Germain, M.; Hervé, J.-P.; Camicas, J.-L.; Sureau, P.	Bulletin de la Société de Pathologie Exotique		1985
A broad-range survey of ticks from livestock in northern Xinjiang: changes in tick distribution and the isolation of Borrelia burgdorferi sensu stricto.	Wang YuanZhi, Wang YuanZhi; Mu LuMeng, Mu LuMeng; Zhang Ke, Zhang Ke; Yang MeiHua, Yang MeiHua; Zhang Lin, Zhang Lin; Du JingYun, Du JingYun; Liu ZhiQiang, Liu ZhiQiang; Li YongXiang, Li YongXiang; Lu WeiHua, Lu WeiHua; Chen ChuangFu, Chen ChuangFu; Wang Yan, Wang Yan; Chen RongGui, Chen RongGui; Xu Jun, Xu Jun; Yuan Li, Yuan Li; Zhang WanJiang, Zhang WanJiang; Zuo WeiZe, Zuo WeiZe; Shao RenFu, S…	Parasites and Vectors		2015
Molecular detection of spotted fever group rickettsiae in hard ticks, northern China.	Guo WenPing, Guo WenPing; Wang YiHan, Wang YiHan; Lu QiZhong, Lu QiZhong; Xu Gang, Xu Gang; Luo YuHang, Luo YuHang; Ni XueBing, Ni XueBing; Zhou EnMin, Zhou EnMin	Transboundary and Emerging Diseases		2019
Tickborne diseases in Sicilian cattle.	Caracappa, S.; Prato, F.; Marco, V. di; Riili, S.; Loria, G. R.	Atti della Società Italiana di Buiatria		1997
Investigation on species composition of hard tick (Metastigmata: Ixodidae) vectors of different microbiological agents in Sari County, Iran.	Haghi, F. M.; Shemshad, K.; Razmi, G.; Mohammadpoor, R. A.; Rafinejad, J.	Journal of Pure and Applied Microbiology		2012
Prevalence of Coxiella burnetii in human, animal hosts and hard ticks in West Mazandaran Province, Iran, 2003-4.	Bashiribod, H.; Rahbarian, N.; Eslami, G.; Kazemi, B.; Jannatsharif, E.; Mahmoudirad, M.; Iranfar, M.; Bashiribod, S.	Pejouhesh dar Pezeshki		2008
Ticks infesting domestic animals in northern Greece.	Pavlidou, V.; Gerou, S.; Kahrimanidou, M.; Papa, A.	Experimental and Applied Acarology	10.1007/s10493-008-9167-5	2008
Progress towards germline transformation of ticks.	Pham, Michael; Sharma, Arvind; Gulia-Nuss, Monika; Nuss, Andrew	Transgenic insects: techniques and applications	10.1079/9781800621176.0019	2022
Molecular detection and characterization of Rickettsia species in ixodid ticks collected from cattle in southern Zambia.	Chitanga, Simbarashe; Chibesa, Kennedy; Sichibalo, Karen; Mubemba, Benjamin; Nalubamba, King S.; Muleya, Walter; Changula, Katendi; Simulundu, Edgar	Frontiers in Veterinary Science	10.3389/fvets.2021.684487	2021
Monitoring silent spillovers before emergence: a pilot study at the tick/human interface in Thailand.	Temmam, Sarah; Chrétien, Delphine; Bigot, Thomas; Dufour, Evelyne; Petres, Stéphane; Desquesnes, Marc; Devillers, Elodie; Dumarest, Marine; Yousfi, Léna; Jittapalapong, Sathaporn; Karnchanabanthoeng, Anamika; Chaisiri, Kittipong; Gagnieur, Léa; Cosson, Jean-François; Vayssier-Taussat, Muriel; Morand, Serge; Moutailler, Sara; Eloit, Marc	Frontiers in Microbiology	10.3389/fmicb.2019.02315	2019
Crimean-Congo haemorrhagic fever virus infection in the Western Province of Saudi Arabia.	El-Azazy, O. M. E.; Scrimgeour, E. M.	Transactions of the Royal Society of Tropical Medicine and Hygiene	10.1016/S0035-9203(97)90072-9	1997
Actualities on vector-borne diseases: risks to human health and animals. (I. Tick-borne diseases).	Ionița, M.; Mitrea, I. L.	Revista Română de Medicină Veterinară		2017
Clinical and epidemiological study on Tick-borne diseases in some regions of Southern Italy.	Ceci, L.; Carelli, G.; Sasanelli, M.; Tassi, P.; Paradies, P.; Caprariis, D. de	Atti della Società Italiana di Buiatria		2002
Seroprevalence and risk factors of Crimean-Congo hemorrhagic fever in cattle of smallholder farmers in Central Malawi.	Phonera, Marvin Collen; Simuunza, Martin Chitolongo; Kainga, Henson; Ndebe, Joseph; Chembensofu, Mwelwa; Chatanga, Elisha; Kanyanda, Setiala; Changula, Katendi; Muleya, Walter; Mubemba, Benjamin; Chitanga, Simbarashe; Kajihara, Masahiro; Sawa, Hirofumi; Njunga, Gilson; Takada, Ayato; Simulundu, Edgar	Pathogens	10.3390/pathogens10121613	2021
Hard ticks (Acari: Ixodidae) infesting domestic animals in Egypt: diagnostic characters and a taxonomic key to the collected species.	Okely, M.; Anan, R.; Gad-Allah, S.; Samy, A. M.	Medical and Veterinary Entomology	10.1111/mve.12502	2021
Molecular detection of spotted fever group rickettsiae in ticks from Cameroon.	Vanegas, A.; Keller, C.; Krüger, A.; Manchang, T. K.; Hagen, R. M.; Frickmann, H.; Veit, A.; Achukwi, M. D.; Krücken, J.; Poppert, S.	Ticks and Tick-borne Diseases	10.1016/j.ttbdis.2018.03.022	2018
Preliminary data on first molecular screening for pathogens of ticks in Romania.	Ionita, M.; Silaghi, C.; Mitrea, I. L.; Pfister, K.; Buzatu, M. C.; Constantinescu, F.	Scientific Works - University of Agronomical Sciences and Veterinary Medicine, Bucharest Series C, Veterinary Medicine		2010
Molecular detection of tick-borne pathogen diversities in ticks from livestock and reptiles along the shores and adjacent islands of Lake Victoria and Lake Baringo, Kenya.	Omondi, D.; Masiga, D. K.; Fielding, B. C.; Kariuki, E.; Ajamma, Y. U.; Mwamuye, M. M.; Ouso, D. O.; Villinger, J.	Frontiers in Veterinary Science	10.3389/fvets.2017.00073	2017
Retrospective study of hemoparasites in cattle in southern Italy by reverse line blot hybridization.	Ceci, L.; Iarussi, F.; Greco, B.; Lacinio, R.; Fornelli, S.; Carelli, G.	Journal of Veterinary Medical Science	10.1292/jvms.13-0365	2014
Infection of Ixodidae ticks by causative agents of Piroplasmida infections of cattle in forrest-steppe zone of the Republic of North Ossetia-Alania.	Bagaeva, U. V.; Kachmazov, G. S.; Plieva, N. O.	Materialy dokladov mezhdunarodnoi nauchnoi konferentsii, Teoriya i praktika bor’by s parazitarnymi boleznyami, Vypusk 18, Moscow, Russia, 16-17 May 2017		2017
Viraemic transmission of Crimean-Congo haemorrhagic fever virus to ticks.	Shepherd, A. J.; Swanepoel, R.; Shepherd, S. P.; Leman, P. A.; Mathee, O.	Epidemiology and Infection	10.1017/S0950268800048524	1991
Rickettsial agents in Egyptian ticks collected from domestic animals.	Loftis, A. D.; Reeves, W. K.; Szumlas, D. E.; Abbassy, M. M.; Helmy, I. M.; Moriarity, J. R.; Dasch, G. A.	Experimental and Applied Acarology	10.1007/s10493-006-9025-2	2006
Molecular investigation of Francisella-like endosymbiont in ticks and Francisella tularensis in ixodid ticks and mosquitoes in Turkey.	Duzlu, O.; Yİldİrİm, A.; Incİ, A.; Gumussoy, K. S.; Cİloglu, A.; Onder, Z.	Vector Borne and Zoonotic Diseases
Epidemiology of ticks and tick-borne pathogens in domestic ruminants across Southern African development community (SADC) region from 1980 until 2021: a systematic review and meta-analysis.	Tawana, Mpho; Ramatla, Tsepo; Thekisoe, Oriel; Onyiche, Thankgod E.; Mtshali, Sibusiso	Pathogens	10.3390/pathogens11080929	2022
Contribution to the knowledge of the ticks of southern Ethiopia.	Morel, P. C.; Rodhain, F.	Bulletin de la Société de Pathologie Exotique		1972
The species distribution of ticks & the prevalence of Kyasanur Forest disease virus in questing nymphal ticks from Western Ghats of Kerala, South India.	Balasubramanian, R.; Yadav, Pragya D.; Sahina, S.; Nadh, V. Arathy	Indian Journal of Medical Research	10.4103/ijmr.IJMR_234_19	2021
Evidence of the presence of Borrelia burgdorferi in dogs and associated ticks in Egypt.	Elhelw, R.; Elhariri, M.; Hamza, D.; Abuowarda, M.; Ismael, E.; Farag, H.	BMC Veterinary Research	10.1186/s12917-020-02733-5	2021
Ticks infesting livestock on farms in Western Sicily, Italy.	Torina, A.; Khoury, C.; Caracappa, S.; Maroli, M.	Experimental and Applied Acarology	10.1007/s10493-005-5629-1	2006
Specific composition of Ixodidae ticks in cattle in the plain zone of Dagestan.	Magomedshapiev, G. M.	14th Scientific Conference on the “theory and practice of the struggle against parasitic diseases”, Moscow, Russia, 21-23 May 2013		2013
Molecular detection of Theileria annulata among dairy cattle and vector ticks in the Herat area, Afghanistan.	Amiri, M. Samiurahman; Yaghfoori, S.; Razmi, Gh	Archives of Razi Institute	10.22092/ARI.2019.128212.1407	2021
Molecular identification of Theileria spp. in ruminants and ticks from southern littoral of Caspian Sea, Iran.	Shahedi, Amin; Habibi, Gholamreza; Fathi, Saeid; Abdigoudarzi, Mohammad; Afshari, Asghar; Bozorgi, Soghra; Chegini, Mohammad Reza	Tropical Animal Health and Production	10.1007/s11250-022-03156-0	2022
The prevalence of pathogens among ticks collected from livestock in Kazakhstan.	Sultankulova, Kulyaisan T.; Shynybekova, Gaukhar O.; Issabek, Aisha U.; Mukhami, Nazym N.; Melisbek, Aibarys M.; Chervyakova, Olga V.; Kozhabergenov, Nurlan S.; Barmak, Sabyrkhan M.; Bopi, Arailym K.; Omarova, Zamira D.; Alibekova, Dana A.; Argimbayeva, Takhmina U.; Namet, Aidar M.; Zuban, Ivan A.; Orynbayev, Mukhit B.	Pathogens	10.3390/pathogens11101206	2022
Ixodid ticks - vectors of babesiosis in animals in Romania.	Popa, E.	Revista Română de Medicină Veterinara		1998
Structure of the cheliceral sensilla in the ixodid ticks Haemaphysalis punctata and Ixodes persulcatus.	Danilov, S. N.	Parazitologiya		1988
Isolation of Tamdy virus (Bunyaviridae) pathogenic for man from natural sources in Central Asia, Kazakhstan and Transcaucasia.	L’vov, D. K.; Sidorova, G. A.; Gromashevskiĭ, V. L.; Skvortsova, T. M.; Aristova, V. A.; Ipatov, V. P.; Neronov, V. M.; Zakaryan, V. A.; Karimov, S. K.	Voprosy Virusologii		1984
Some recent research on Theileriidae (Sporozoa) of cattle.	Uilenberg, G.	Tropical and Geographical Medicine		1978
Crimean-Congo hemorrhagic fever, Thogoto, Dugbe, and Jos viruses isolated from ixodid ticks in Ethiopia.	Wood, O. L.; Lee, V. H.; Ash, J. S.; Casals, J.	American Journal of Tropical Medicine and Hygiene		1978
Molecular evidence for bacterial and protozoan pathogens in hard ticks from Romania.	Ionita, M.; Mitrea, I. L.; Pfister, K.; Hamel, D.; Silaghi, C.	Veterinary Parasitology	10.1016/j.vetpar.2013.01.016	2013
Tick fauna and monitoring of tick host animals at Alataw Pass.	Yin XiaoPing, Yin XiaoPing; Ye ZhiHui, Ye ZhiHui; Jiao Wa, Jiao Wa; Ma DongHu, Ma DongHu; Zhang JiangGuo, Zhang JiangGuo; A BuDu, A BuDu; Zha YiEr, Zha YiEr	Zhongguo Meijie Shengwuxue ji Kongzhi Zazhi = Chinese Journal of Vector Biology and Control		2010
Detection of Bartonella tamiae, Coxiella burnetii and rickettsiae in arthropods and tissues from wild and domestic animals in northeastern Algeria.	Leulmi, H.; Aouadi, A.; Bitam, I.; Bessas, A.; Benakhla, A.; Raoult, D.; Parola, P.	Parasites and Vectors
Crimean-Congo hemorrhagic fever virus and Borrelia burgdorferi sensu lato in ticks from Kosovo and Albania.	Sherifi, K.; Rexhepi, A.; Berxholi, K.; Mehmedi, B.; Gecaj, R. M.; Hoxha, Z.; Joachim, A.; Duscher, G. G.	Frontiers in Veterinary Science	10.3389/fvets.2018.00038	2018
Ticks (Acarina, Ixodoidea, Ixodidae) of Serbia: fauna and ecology.	Milutinović, M.; Miščević, Z.; Katić-Radivojević, S.	Acta Veterinaria (Beograd)		1995
Field efficacy of flumethrin pour-on against livestock ticks in Iran.	Vatandoost, H.; Asl, E. M.; Telmadarreiy, Z.; Mohebali, M.; Asl, H. M.; Abai, M. R.; Zarei, Z.	International Journal of Acarology
Prevalence of Rickettsia africae in tick vectors collected from mammalian hosts in sub-Saharan Africa: a systematic review and meta-analysis.	Pillay, Alicia; Manyangadze, Tawanda; Mukaratirwa, Samson	Ticks and Tick-borne Diseases	10.1016/j.ttbdis.2022.101960	2022
A survey on fauna of ixodid ticks and their enterobacteriaceae infection in livestock in Amol City in north of Iran.	Keyhani, A.; Nejati, J.; Rostami, A.; Hossaini, M.; Davari, B.; Moosa-Kazemi, S. H.	Scientific Journal of Kurdistan University of Medical Sciences		2012
Crimean-Congo hemorrhagic fever in ticks (Acari: Ixodidae) and ruminants: field observations of an epizootic in Bandia, Senegal (1989-1992).	Zeller, H. G.; Cornet, J. P.; Diop, A.; Camicas, J. L.	Journal of Medical Entomology	10.1093/jmedent/34.5.511	1997
Matrix-assisted laser desorption/ionization time of flight mass spectrometry for comprehensive indexing of East African ixodid tick species.	Rothen, J.; Githaka, N.; Kanduma, E. G.; Olds, C.; Pflüger, V.; Mwaura, S.; Bishop, R. P.; Daubenberger, C.	Parasites and Vectors		2016
Molecular detection of Crimean-Congo Haemorrhagic Fever (CCHF) virus in hard ticks from South Khorasan, east of Iran.	Jafari, Amirsajad; Rasekh, Mehdi; Saadati, Dariush; Faghihi, Faezeh; Fazlalipour, Mehdi	Journal of Vector Borne Diseases	10.4103/0972-9062.342400	2022
Ixodid ticks from domestic livestock in Ibadan, Nigeria as carriers of viral agents.	Williams, R. W.; Causey, O. R.; Kemp, G. E.	Journal of Medical Entomology	10.1093/jmedent/9.5.443	1972
Identification of ticks collected from some domestic animals from some villages around Silivri town and detection of Borrelia burgdorferi in Ixodes ricinus.	Çalıșır, B.; Polat, E.; Yücel, A.	Acta Parasitologica Turcica		1997
Crimean-Congo hemorrhagic fever virus in livestock ticks and animal handler seroprevalence at an abattoir in Ghana.	Akuffo, R.; Brandful, J. A. M.; Zayed, A.; Adjei, A.; Watany, N.; Fahmy, N. T.; Hughes, R.; Doman, B.; Voegborlo, S. V.; Aziati, D.; Pratt, D.; Awuni, J. A.; Adams, N.; Dueger, E.	BMC Infectious Diseases
Ticks of the Province of Salamanca (central/NW Spain). Prevalence and parasitization intensity in dogs and domestic ungulates.	Encinas Grandes, A.	Annales de Parasitologie Humaine et Comparee		1986
Occurrence and genotyping of Coxiella burnetii in ixodid ticks in oromia, Ethiopia.	Kumsa, B.; Socolovschi, C.; Almeras, L.; Raoult, D.; Parola, P.	American Journal of Tropical Medicine and Hygiene
Sanitary aspects of beef cattle farming: parasitoses.	García Cuadrado, N.	Vacuno de carne en extensivo. Curso celebrado en el Servicio de Investigacion y Desarrollo Tecnologico de Extramadura del 19 al 30 de noviembre de 1991.		1993
Molecular investigation of a multisource outbreak of Crimean-Congo hemorrhagic fever in the United Arab Emirates.	Rodriguez, L. L.; Maupin, G. O.; Ksiazek, T. G.; Rollin, P. E.; Khan, A. S.; Schwarz, T. F.; Lofts, R. S.; Smith, J. F.; Noor, A. M.; Peters, C. J.; Nichol, S. T.	American Journal of Tropical Medicine and Hygiene		1997
Phenology of hard ticks in Southern Ural.	Khristianovsky, P. I.; Belimenko, V. V.; Byistrov, I. V.; Novosad, E. V.	Rossiĭskiĭ Parazitologicheskiĭ Zhurnal		2016
Reverse transcription PCR-based detection of Crimean-Congo hemorrhagic fever virus isolated from ticks of domestic ruminants in Kurdistan province of Iran.	Fakoorziba, M. R.; Golmohammadi, P.; Moradzadeh, R.; Moemenbellah-Fard, M. D.; Azizi, K.; Davari, B.; Alipour, H.; Ahmadnia, S.; Chinikar, S.	Vector Borne and Zoonotic Diseases
Molecular investigation, isolation and phylogenetic analsysis of Coxiella burnetii from aborted fetus and ticks.	Kilicoglu, Yunus; Cagirgan, Abdurrahman Anil; Serdar, Gulnur; Kaya, Selma; Durmaz, Yuksel; Gur, Yunus	Comparative Immunology, Microbiology & Infectious Diseases	10.1016/j.cimid.2020.101571	2020
Molecular, epidemiological, and clinical investigations of Anaplasma marginale infection in cattle at Qena governorate, Upper Egypt.	Rady, Abdelrahman A.; Fereig, Ragab M.; Khalifa, Fatma Ahmed; Mahmoud, Hassan Y. A. H.; Ali, Alsagher O.	Journal of Advanced Veterinary Research		2023
Tick-borne diseases and their vectors in Iran.	Rak, H.	Tick-borne diseases and their vectors.		1978
Ixodid ticks in Bosnia and Herzegovina.	Omeragic, J.	Experimental and Applied Acarology	10.1007/s10493-010-9402-8	2011
Hard ticks and their control in the Mongolian People’s Republic.	Dash, M.	Monatshefte für Veterinärmedizin		1988
Fauna, geographical distribution and seasonal activity of hard ticks from Sari Township in 2007-2008.	Asgarian, F.; Enayati, A. A.; Amouei, A.; Charati, J. Y.	Journal of Mazandaran University of Medical Sciences
Ticks on birds in Switzerland.	Papadopoulos, B.; Humair, P. F.; Aeschlimann, A.; Vaucher, C.; Büttiker, W.	Acarologia		2001
Host immunity to ticks.	Wikel, S. K.	Annual Review of Entomology	10.1146/annurev.en.41.010196.000245	1996
Molecular detection of spotted-fever group Rickettsiae in ticks collected from domestic and wild animals in Corsica, France.	Cicculli, Vincent; Maestrini, Oscar; Casabianca, Francois; Villechenaud, Natacha; Charrel, Remi; de Lamballerie, Xavier; Falchi, Alessandra	Pathogens	10.3390/pathogens8030138	2019
On the occurrence and ecology of some species of ticks (Ixodidae) of medical and veterinary importance in Germany.	Liebisch, A.; Rahman, M. S.	Zeitschrift fur Angewandte Entomologie		1976
Detecting zoonotic and non-zoonotic pathogens in livestock and their ticks in Corsican wetlands.	Defaye, Baptiste; Moutailler, Sara; Grech-Angelini, Sébastien; Galon, Clémence; Ferrandi, Sandrine; Pasqualini, Vanina; Quilichini, Yann	Veterinary Medicine and Science	10.1002/vms3.956	2022
The role of ticks in the epidemiology of Crimean-Congo hemorrhagic fever in southern Africa.	Rechav, Y.	Tick vector biology: medical and veterinary aspects.		1992
Seroprevalence of five arboviruses in zebu cattle in the Central African Republic.	Guilherme, J. M.; Gonella-Legall, C.; Legall, F.; Nakoume, E.; Vincent, J.	Transactions of the Royal Society of Tropical Medicine and Hygiene	10.1016/S0035-9203(96)90468-X	1996
Vaccination with BM86, subolesin and akirin protective antigens for the control of tick infestations in white tailed deer and red deer.	Carreón, D.; Pérez de la Lastra, J. M.; Almazán, C.; Canales, M.; Ruiz-Fons, F.; Boadella, M.; Moreno-Cid, J. A.; Villar, M.; Gortázar, C.; Reglero, M.; Villarreal, R.; Fuente, J. de la	Vaccine	10.1016/j.vaccine.2011.10.099	2012
Ixodid ticks on domestic ruminants: an investigation in the valley of Maritsa River in Plovdiv Region, Bulgaria.	Arnaudov, A. D.; Arnaudov, D. Y.	Acta Zoologica Bulgarica		2017
Ticks and tickborne pathogens of pets in the Netherlands.	Bodaan, C.; Nijhof, A. M.; Postigo, M.; Nieuwenhuijs, H.; Opsteegh, M.; Franssen, L.; Jebbink, F.; Jansen, S.; Jongejan, F.	Tijdschrift voor Diergeneeskunde		2007
New faunistic and biological observations on ticks (Acari: Ixodoidea) in Abruzzo and other regions of Italy (note IV).	Manilla, G.	Parassitologia		1985
Ticks and tickborne pathogens of pets in the Netherlands.	Bodaan, C.; Nijhof, A. M.; Postigo, M.; Nieuwenhuijs, H.; Opsteegh, M.; Franssen, L.; Jebbink, F.; Jansen, S.; Jongejan, F.	Tijdschrift voor Diergeneeskunde		2007
New faunistic and biological observations on ticks (Acari: Ixodoidea) in Abruzzo and other regions of Italy (note IV).	Manilla, G.	Parassitologia		1985
Hard ticks (Acari, Ixodidae) of Croatia.	Krčmar, S.	ZooKeys
Pathology, caused by parasitism of animals by ixodid ticks.	Musatov, V. A.	Veterinariya, Moscow		1978
Rickettsial diseases, health and social problems.	Aleksandrov, E.; Teokharova, M.; Runevskaya, P.; Dimitrov, D.; Kamarinchev, B.	Infectology		1994
Ectoparasitoses in ruminants in Bosnia-Herzegovina.	Zuko, A.	Third international epizootiology days & XV Serbian epizootiology days, proceedings. Niska Banja, Serbia 8-11 May 2013		2013
Crimean-Congo hemorrhagic fever (CCHF) “s epidemiology in cattle in Boboye”s department of Niger Republic.	Maïna, Alima; Ibrahim, Abdoulkarim Issa; Alassane, Abdou; Adakal, Hassane	International Journal of Biological and Chemical Sciences	10.4314/ijbcs.v14i3.5	2020
Cypermethrin against ticks.	Byazrov, A. I.	Veterinariya, Moscow		1988
The daily rhythm of detachment of engorged larvae in two species of ixodid ticks (Ixodidae) and its regulation by photoperiod.	Belozerov, V. N.; Kruchinina, L. V.	Parazitologiya		1979
Survey of arboviruses transmitted by ticks in the Central African Republic (1973-1974). Isolation of Dugbe, CHF/Congo, Jos and Bhanja viruses.	Sureau, P.; Cornet, J. P.; Germain, M.; Camicas, J. L.; Robin, Y.	Bulletin de la Société de Pathologie Exotique		1976
One particular Anaplasma phagocytophilum ecotype infects cattle in the Camargue, France.	Dugat, T.; Leblond, A.; Keck, N.; Lagrée, A. C.; Desjardins, I.; Joulié, A.; Pradier, S.; Durand, B.; Boulouis, H. J.; Haddad, N.	Parasites and Vectors	10.1186/s13071-017-2305-3	2017
Ixodidae species distribution in Romania (1998-2004).	Popa, E.; Teodorescu, I.	Slovenian Veterinary Research		2006
Rickettsioses of domestic animals not transmissible to man.	Stoenner, H. G.	Steele, J. H. (Editor-in-Chief): CRC handbook series in zoonoses. Section A: bacterial, rickettsial, and mycotic diseases. Volume II.		1980
Ticks of the family Ixodidae as arbovirus reservoirs in the Republic of Guinea. I. Fauna and ecology of ticks.	Konstantinov, O. K.; Balde, M. C.; Tchounina, L. M.; Mourzin, S. V.; Popov, N. V.; Tchebotarev, A. N.	Revue d’Élevage et de Médecine Vétérinaire des Pays Tropicaux		1990
Molecular investigation on tick-borne pathogens of zoonotic concern in ticks from Emilia Romagna region.	Aureli, S.; Galuppi, R.; Bonoli, C.; Orlandi, E.; Foley, J. E.; Rejmanek, D.; Tampieri, M. P.	Mappe Parassitologiche		2012
Biocoenotic relationships between Crimean haemorrhagic fever virus, ixodid ticks and their hosts. Communication 2. Foci of CHF virus associated with human activities.	Kuima, A. U.; Pak, T. P.	Ekologiya Virusov		1975
Animal health in subhumid Nigeria.	Maina, J. A.	Proceedings of the Second ILCA/NAPRI Symposium held in Kaduna, Nigeria, 29 October-2 November 1984		1986
First serodiagnosis of human babesiosis in Turkey.	Gün, H.; Tanyüksel, M.; Yukarı, B. A.; Çkmak, A.; Karaer, Z.	Türkiye Parazitoloji Dergisi		1996
Detection of Crimean-Congo hemorrhagic fever virus antibodies in livestock in Has area.	Lugaj, A.; Koni, M.; Bërxholi, K.	International Journal of Ecosystems and Ecology Science (IJEES)		2014
Clinical and anatomo-pathological study on bovine babesiosis in the Danube Delta (Romania).	Pavel, Anca Irina; Ioniță, Mariana; Mitrea, I. L.	Revista Româna de Medicina Veterinara		2020
A serological and arachnoentomological investigation of natural foci of Crimean haemorrhagic fever in certain localities in Yugoslavia.	Obradovic, M.; Gligic, A.; Stojanovic, R.; Stamatovic, L.; Boskovic, R.	Vojnosanitetski Pregled		1978
Prevalence of Borrelia burgdorferi sensu lato in ticks from Eastern China.	Hou Juan, Hou Juan; Ling Feng, Ling Feng; Chai ChengLiang, Chai ChengLiang; Lu Ye, Lu Ye; Yu XiangHua, Yu XiangHua; Lin JunFen, Lin JunFen; Sun JiMin, Sun JiMin; Chang Yue, Chang Yue; Ye XiaoDong, Ye XiaoDong; Gu ShiPing, Gu ShiPing; Pang WeiLong, Pang WeiLong; Wang ChengWei, Wang ChengWei; Zheng XiaoHua, Zheng XiaoHua; Jiang JianMin, Jiang JianMin; Chen ZhiPing, Chen ZhiPing; Gong ZhenYu, Gong Z…	American Journal of Tropical Medicine and Hygiene		2015
Prevalence and genotypes of Anaplasma species and habitat suitability for ticks in a Mediterranean ecosystem.	Torina, A.; Alongi, A.; Naranjo, V.; Estrada-Peña, A.; Vicente, J.; Scimeca, S.; Marino, A. M. F.; Salina, F.; Caracappa, S.; Fuente, J. de la	Applied and Environmental Microbiology	10.1128/AEM.01625-08	2008
Distribution and prevalence of Coxiella burnetii in animals, humans, and ticks in Nigeria: a systematic review.	Muhammad, Kaka A.; Gadzama, Usman N.; Onyiche, Thankgod E.	Infectious Disease Reports	10.3390/idr15050056	2023
Distribution of Crimean-Congo hemorrhagic fever viral antibody in Senegal: environmental and vectorial correlates.	Wilson, M. L.; LeGuenno, B.; Guillaud, M.; Desoutter, D.; Gonzalez, J. P.; Camicas, J. L.	American Journal of Tropical Medicine and Hygiene		1990
Pest management in livestock and pastures.	Sigit, S. H.	Protection Ecology		1982
The question of natural foci of brucellosis in Georgia.	Bakanidze, T. A.; Gugushvili, G. K.; Baramidze, I. V.; Mosidze, G. D.; Tsintsadze, D. Sh.	Soobshcheniya Akademii Nauk Gruzinskoi SSR		1980
Molecular epidemiological updates on spotted fever rickettsioses in animal species and their hard ticks settling Egyptian desert.	Allam, N. A. T.; El-Moghazy, F. M.; Abdel-Baky, S. M. M.	Journal of Advanced Pharmacy Education and Research		2018
Ticks and piroplasms of domestic animals in the Macedonia region of Greece.	Papadopoulos, B.	Revue Suisse de Zoologie		1990
A preliminary survey on the ticks carrying Ehrlichia and Anaplasma in the southern marginal zone of Gurbantunggut Desert.	Meng, Q. L.; Qiao, J.; Chen, C. F.; Cai, X. P.; Wang, G. C.; Zhang, Z. C.; Zhao, C. G.; Zhang, L. J.; Cai, K. J.; Yang, L. H.; Wang, W. S.; Wang, J. W.	African Journal of Microbiology Research
On the distribution of species of Ixodidae on the island of Madeira.	Almeida, V. C. T. de	Veterinária Técnica		1995
Crimean-Congo hemorrhagic fever virus (CCHFV) and West Nile virus (wnv): molecular diagnosis and ticks survey in Turkey.	Albayrak, H.; Ozan, E.; Kurt, M.	8th International Congress of Veterinary Virology, Budapest, Hungary, 23-26 August, 2009. 20 years of ESVV: integrating classical and molecular virology, programme and proceedings
Babesiosis as a potential threat for bovine production in China.	He, Lan; Bastos, Reginaldo G.; Sun, Ya-li; Hua, Guo-hua; Guan, Gui-quan; Zhao, Jun-long; Suarez, Carlos E.	Parasites and Vectors	10.1186/s13071-021-04948-3	2021
Points of regional entomology with reference to rickettsioses.	Dardanoni, L.; Lavagnino, A.	Minerva Medica, Siciliana		1977
Crimean-Congo hemorrhagic fever.	Watts, D. M.; Ksiazek, T. G.; Linthicum, K. J.; Hoogstraal, H.	The arboviruses: epidemiology and ecology. Volume II.		1988
Investigation on arboviruses in western Sicily: insect collection and virus isolation.	Albanese, M.; Bruno-Smiraglia, C.; Cuonzo, G. Di; Lavagnino, A.; Srihongse, S.	Annali Sclavo		1971
Distribution of ticks and the carrying status of Dabie bandavirus in Dongyang, Zhejiang Province, China.	Guo, Bin; Wu, Ai-Lan; Chen, Kang; Jia, Xu-Qiang; Ma, Jing-Jing; Xu, Yue-Chen; Wu, Zhen-Hua; Zhang, Jing; Jin, Xu-Jing	Zhongguo Meijie Shengwuxue ji Kongzhi Zazhi = Chinese Journal of Vector Biology and Control	10.11853/j.issn.1003.8280.2023.06.006	2023
Significance of tick-borne haemoparasitic diseases to animal health in the tropics.	Uilenberg, G.	Use of applicable biotechnological methods for diagnosing haemoparasites: Proceedings of the Expert Consultation, Mérida, Mexico, 4-6 October 1993.		1994

## Sheet: n2
Title	Authors	Document Title	Doi	Year of Publication
Media and host research on spotted fever group Rickettsia in China.	Zhang JianZhi (et al.), Zhang JianZhi (et al.)	Chinese Journal of Zoonoses		1999
Insects and other pests affecting man and animals in Saudi Arabia.	Abu Yaman, I. K.	Angewandte Parasitologie		1978
Serologic and molecular characterization of Anaplasma species infection in farm animals and ticks from Sicily.	Fuente, J. de la; Torina, A.; Caracappa, S.; Tumino, G.; Furlá, R.; Almazán, C.; Kocan, K. M.	Veterinary Parasitology	10.1016/j.vetpar.2005.05.063	2005
Seroprevalence of Crimean-Congo hemorrhagic fever in domesticated animals in northwestern Senegal.	Mangombi, Joa Braïthe; Roqueplo, Cédric; Sambou, Masse; Dahmani, Mustapha; Mediannikov, Oleg; Comtet, Loïc; Davoust, Bernard	Vector Borne and Zoonotic Diseases	10.1089/vbz.2019.2592	2020
A tugaian focus of tularaemia in the lower Chu river in the Dzhambul District.	Aikimbaev, M. A.; Korneev, G. A.; Kunitsa, G. M.; Tleugabylov, M. K.; Trykin, V. S.; Skvortsova, S. S.; Kuzin, I. P.; Surmin, V. M.	Zoologicheskii Zhurnal		1971
Epidemiological study of Theileria annulata infection in fighting bulls.	García Fernández, P.; Hueli, L. E.; Viseras Alarcón, J.	Medicina Veterinaria		1996
Crimean-Congo hemorrhagic fever in South Africa.	Swanepoel, R.; Struthers, J. K.; Shepherd, A. J.; McGillivray, G. M.; Nel, M. J.; Jupp, P. G.	American Journal of Tropical Medicine and Hygiene		1983
Animal babesiosis: an emerging zoonosis also in Italy?	Pietrobelli, M.; Cancrini, G.; Moretti, A.; Tampieri, M. P.	Parassitologia (Roma)		2007
New insights into the epidemiology of bovine piroplasmoses in Italy.	Cassini, R.; Marcer, F.; Regalbono, A. F. di; Cancrini, G.; Gabrielli, S.; Moretti, A.; Galuppi, R.; Tampieri, M. P.; Pietrobelli, M.	Veterinary Parasitology
Crimean-Congo haemorrhagic fever in Oman.	Scrimgeour, E. M.; Zaki, A.; Mehta, F. R.; Abraham, A. K.; Al-Busaidy, S.; El-Khatim, H.; Al-Rawas, S. F. S.; Kamal, A. M.; Mohammed, A. J.	Transactions of the Royal Society of Tropical Medicine and Hygiene	10.1016/S0035-9203(96)90254-0	1996
Vector and serologic survey for Crimean-Congo hemorrhagic fever virus in Poland.	Bażanów, B. A.; Pacoń, J.; Gadzała, Ł.; Frącka, A.; Welz, M.; Paweska, J.	Vector Borne and Zoonotic Diseases	10.1089/vbz.2016.2075	2017
The two first Borrelia strains isolated and grown from Ixodes ricinus in Turkey.	Polat, E.; Çalișir, B.; Yücel, A.; Tüzer, E.	Acta Parasitologica Turcica		1998
Repellency effect of flumethrin pour-on formulation against vectors of Crimean-Congo haemorrhagic fever.	Asl, E. M.; Vatandoost, H.; Telmadarreiy, Z.; Mohebali, M.; Abai, M. R.	Eastern Mediterranean Health Journal	10.26719/emhj.18.004	2018
Geographic distribution of Bhanja virus.	Hubálek, Z.	Folia Parasitologica		1987
The isolation of certain arboviruses in Turkmenia and Azerbaidzhan.	Gromashevskii, V. L.; Skvortsova, T. M.; Nikiforov, L. P.; Kurbanov, M.	Ekologiya Virusov		1975
Scientific evaluation of the effectiveness of vaccination of target animals (cattle, sheep and goats) as a measure to control and eradicate Q fever disease.	Vasileva, Madlen; Kostov, Ilian	Tradition and Modernity in Veterinary Medicine		2022
Zoonotic surveillance for rickettsiae in domestic animals in Kenya.	Mutai, B. K.; Wainaina, J. M.; Magiri, C. G.; Nganga, J. K.; Ithondeka, P. M.; Njagi, O. N.; Jiang, J.; Richards, A. L.; Waitumbi, J. N.	Vector Borne and Zoonotic Diseases	10.1089/vbz.2012.0977	2013
28th Annual Scientific Meeting - Parasitological Challenges 2000 and Beyond, 27-29 September 2000, University of the Orange Free State, Bloemfontein, South Africa.		Journal of the South African Veterinary Association		2001
Molecular biology of the Crimean-Congo hemorrhagic fever virus.	Flick, R.	Crimean-Congo hemorrhagic fever: a global perspective		2007
Some important parasitic and other diseases of lion, Panthera leo, in the Kruger National Park.	Young, E.	Journal of the South African Veterinary Association		1975
Crimean-Congo haemorrhagic fever in Senegal. Latest results on the ecology of CCHF virus.	Camicas, J. L.; Cornet, J. P.; Gonzalez, J. P.; Wilson, M. L.; Adam, F.; Zeller, H. G.	Bulletin de la Société de Pathologie Exotique		1994
Arboviruses in Iran.	Sureau, P.; Klein, J. M.	Medecine Tropicale
Establishment and application of a qPCR diagnostic method for Theileria annulata.	Cao, Tian-xing; Liu, Jun-long; Li, Zhi; Shi, Kang-yan; Shi, Miao; Li, You-quan; Guan, Gui-quan; Yin, Hong; Luo, Jian-xun	Parasitology Research	10.1007/s00436-022-07434-6	2022
An outbreak of Crimean-Congo hemorrhagic fever in the United Arab Emirates, 1994-1995.	Khan, A. S.; Maupin, G. O.; Rollin, P. E.; Noor, A. M.; Shurie, H. H. M.; Shalabi, A. G. A.; Wasef, S.; Haddad, Y. M. A.; Sadek, R.; Ijaz, K.; Peters, C. J.; Ksiazek, T. G.	American Journal of Tropical Medicine and Hygiene		1997
Viral zoonoses in humans (Zooanthroponoses) with similar clinical manifestation.	Christova, I. S.; Trifonova, I. P.; Panayotova, E. Zh.; Taseva, E. I.; Ivanova, V. N.; Gladnishka, T. K.	Acta Zoologica Bulgarica		2017
Detection of Anaplasma phagocytophilum, Coxiella burnetii and Rickettsia spp. from animals and ticks in a rural area of Latium Region.	Macrì, G.; Maroli, M.; Salvato, L.; Scarpulla, M.	Mappe Parassitologiche		2012
Annual report of the Director-General 1979-80.
Ways of transmitting bovine leukemia virus.	Salimov, K. S.; Butaev, M. K.	Soviet Agricultural Sciences		1990
Clinical trials of phytotherapeutic agents in bovine acariasis and dermatomycoses.	Anil Kumar, Anil Kumar; Joshi, B. P.	Indian Journal of Veterinary Medicine		1993
A contribution to the study of parasites of red deer (Cervus elaphus) in the provinces of Toledo and Ciudad Real (Castille-La Mancha, Spain).	García-Romero, C.; Valcárcel, F.; Corchero, J. M.; Olmeda, A. S.; Pérez-Jiménez, J. M.	Ecología (Madrid)		2000
Congo virus in Nigeria: isolation and pathogenic studies.	Fabiyi, A.	Ninth International Congress on Tropical Medicine and Malaria. Athens 14-21 October 1973. Volume 1. Abstracts of invited papers.		1973
Arthropod-borne viruses in Mauritania: a literature review.	El-Ghassem, Abdallahi; Abdoullah, Bedia; Deida, Jemila; Lemrabott, Mohamed Aly Ould; Moukah, Mohamed Ouldabdallahi; Salem, Mohamed Salem Ould Ahmedou; Briolant, Sébastien; Basco, Leonardo K.; Brahim, Khyarhoum Ould; Boukhary, Ali Ould Mohamed Salem	Pathogens	10.3390/pathogens12111370	2023
Prevalence of Crimean haemorrhagic fever-Congo virus in Jammu & Kashmir State.	Rodrigues, F. M.; Padbidri, V. S.; Ghalsasi, G. R.; Gupta, N. P.; Mandke, V. B.; Pinto, B. D.; Hoon, R. S.; Bapat, M. B.; Rao, C. V. R. Mohan	Indian Journal of Medical Research		1986
Formation of biodiversity of parasite fauna in conditions of foothills ecosystem of razdan-marmarik region of Armenia.	Movsesyan, S. O.; Petrosyan, R. A.; Nykogosyan, M. A.; Arutyunova, L. G.; Vardanyan, M. V.; Dudukchyn, Z. M.; Barseghyan, R. E.	Sbornik nauchnykh stateĭ po materialam mezhdunarodnoĭ nauchnoĭ konferentsii, Teoriya i praktika bor’by s parazitarnymi boleƶnyami, Posvyashaetsya 90-letiyu so dnya rozhdeniya Andreya Stefanovicha Bessonova, Vypusk 20, Moscow, Russia, 15-17 May 2019	10.31016/978-5-9902340-8-6.2019.20.364-370	2019
Identification and functional analysis of ferritin 2 from the taiga tick Ixodes persulcatus Schulze.	Githaka, Naftaly Wang’ombe; Konnai, Satoru; Isezaki, Masayoshi; Goto, Shinya; Xavier, Marina Amaral; Fujisawa, Sotaro; Yamada, Shinji; Okagawa, Tomohiro; Maekawa, Naoya; Logullo, Carlos; da Silva Vaz, Itabajara; Murata, Shiro; Ohashi, Kazuhiko	Ticks and Tick-borne Diseases	10.1016/j.ttbdis.2020.101547	2020
Comparison of the prevalence of Crimean-Congo hemorrhagic fever virus in endemic and non-endemic Bulgarian locations.	Gergova, I.; Kamarinchev, B.	Journal of Vector Borne Diseases		2013
Argasid ticks as possible vectors of West Nile virus in Israel.	Mumcuoglu, K. Y.; Banet-Noach, C.; Malkinson, M.; Shalom, U.; Galun, R.	Vector Borne and Zoonotic Diseases	10.1089/vbz.2005.5.65	2005
Prospects of eradicating piroplasmid infections in the Krasnodar territory.	Petunin, F. A.	Arakhnozy i protozoinye bolezni sel’skokhozyaistvennykh zhivotnykh. (Nauchnye Trudy VASKhNIL).		1971
First molecular evidence of Borrelia burgdorferi sensu lato in goats, sheep, cattle and camels in Tunisia.	Ben Said, M.; Belkahia, H.; Alberti, A.; Abdi, K.; Zhioua, M.; Daaloul-Jedidi, M.; Messadi, L.	Annals of Agricultural and Environmental Medicine	10.5604/12321966.1219184	2016
The biology of Onchocerca gutturosa, the cause of onchocerciasis in cattle.	Ivashkin, V. M.; Golovanov, V. I.	Trudy Gel’mintologicheskoi Laboratorii (Ekologiya i geografiya gel’mintov)		1974
Q fever.	García-Pérez, A. L.; Barandika, J. F.; Astobiza, I.	Albéitar		2014
Ticks: one hundred years as vectors.	Oteo Revuelta, J. A.	Revista Clínica Española		1995
Comparative efficacy of Clexon against experimental and natural cases of theileriasis in crossbred animals.	Mehta, H. K.; Sisodia, R. S.; Misraulia, K. S.	Indian Journal of Veterinary Medicine		1987
Identification of rickettsiae, Uganda and Djibouti.	Socolovschi, C.; Matsumoto, K.; Marie, J. L.; Davoust, B.; Raoult, D.; Parola, P.	Emerging Infectious Diseases		2007
Gotch ear: a poorly described, local, pathologic condition of livestock associated primarily with the Gulf Coast tick, Amblyomma maculatum.	Edwards, K. T.	Veterinary Parasitology
Cold storage and cryopreservation of tick cell lines.	Lallinger, G.; Zweygarth, E.; Bell-Sakyi, L.; Passos, L. M. F.	Parasites and Vectors		2010
Observations on potential tick vectors of human disease in the Cerrado region of central Brazil.	Knight, J. C.	Revista da Sociedade Brasileira de Medicina Tropical	10.1590/S0037-86821992000200010	1992
Establishment of a mouse-tick infection model for Theileria orientalis and analysis of its transcriptome.	Hayashida, K.; Umemiya-Shirafuji, R.; Thillaiampalam Sivakumar, Thillaiampalam Sivakumar; Yamagishi, J.; Suzuki, Y.; Sugimoto, C.; Yokoyama, N.	International Journal for Parasitology	10.1016/j.ijpara.2018.05.012	2018
The present situation of ticks and tick-borne diseases in Iran.	Maghami, G.	The first Mediterranean conference on parasitology, 5-10 October, 1977, Izmir, Turkey. Summaries.		1977
Stability and tick transmission phenotype of gfp-transformed Anaplasma marginale through a complete in vivo infection cycle.	Noh, S. M.; Ueti, M. W.; Palmer, G. H.; Munderloh, U. G.; Felsheim, R. F.; Brayton, K. A.	Applied and Environmental Microbiology	10.1128/AEM.02096-10	2011
Being a parasitoid of parasites: host finding in the tick wasp Ixodiphagus hookeri by odours from mammals.	Collatz, J.; Fuhrmann, A.; Selzer, P.; Oehme, R. M.; Hartelt, K.; Kimmig, P.; Meiners, T.; Mackenstedt, U.; Steidle, J. L. M.	Entomologia Experimentalis et Applicata	10.1111/j.1570-7458.2009.00943.x	2010
Infection of Ixodidae ticks by causative agents of Piroplasmida infections of cattle in forrest-steppe zone of the Republic of North Ossetia-Alania.	Bagaeva, U. V.; Kachmazov, G. S.; Plieva, N. O.	Materialy dokladov mezhdunarodnoi nauchnoi konferentsii, Teoriya i praktika bor’by s parazitarnymi boleznyami, Vypusk 18, Moscow, Russia, 16-17 May 2017		2017
Investigation methods used for identifying the presence of Tick-borne Encephalitis Virus (TBEV) in vector arthropods.	Ionescu, L.; Alexse, A.; Ceianu, C.; Necsulescu, M.; Popescu, D.; Bicheru, S.; Dumitrescu, G.; Cumpănășoiu, C. E.; Cumpănășoiu, C.; Pasat, L.; Tîrziu, E.	Lucrari Stiintifice - Universitatea de Stiinte Agricole a Banatului Timisoara, Medicina Veterinara		2009
A Phi29-based unbiased exponential amplification and genotyping approach improves pathogen detection in tick samples.	Zhang, Xi; Chen, Jing-jing; Jiang, Peng-fei; Xu, He-ling; Zhang, Qi; Zhang, Huan; Han, Xiao-hu; Chen, Ze-liang	Frontiers in Veterinary Science	10.3389/fvets.2022.1025911	2022
Some aspects of the ecology and lifecycle of Amblyomma cajennense (Fabricius 1787) in Trinidad and their influence on tick control measures.	Smith, M. W.	Annals of Tropical Medicine and Parasitology		1975
Outbreak of bovine tick-borne disease on a riverside property in the Western Amazonia: case report.	Reckziegel, Guilherme Henrique; Bayma, David Brado; da Silva, Tamyres Izarelly Barbosa; Fernandes, Romulo Barros; Kassab, Siham; Souza, Mariana Dinis; Oliveira, Tallison Filipe Lima; Tartari, Heitor; Ramos, Carlos Alberto do Nascimento	Revista Brasileira de Ciência Veterinária	10.4322/rbcv.2022.010	2022
Detection and phylogenetic analysis of a novel tick-borne virus in Yunnan and Guizhou provinces, southwestern China.	Wang, An-an; Pang, Zheng; Liu, Lin; Ma, Qian-wen; Han, Yi-ze; Guan, Zhi-jie; Qin, Hao; Niu, Guo-yu	Pathogens	10.3390/pathogens10091143	2021
Functional characterization and immunogenicity of a novel vaccine candidate against tick-borne encephalitis virus based on Leishmania-derived virus-like particles.	Zimna, Marta; Brzuska, Gabriela; Salát, Jiří; Svoboda, Pavel; Baranska, Klaudia; Szewczyk, Boguslaw; Růžek, Daniel; Krol, Ewelina	Antiviral Research	10.1016/j.antiviral.2022.105511	2023
A multiepitope chimeric antigen from Rhipicephalus microplus-secreted salivary proteins elicits anti-tick protective antibodies in rabbit.	Costa, Gabriel C. A.; Silva, Fernando A. A.; Manzato, Verônica M.; Torquato, Ricardo J. S.; Gonzalez, Yamile G.; Parizi, Luís F.; Vaz Junior, Itabajara da Silva; Tanaka, Aparecida S.	Veterinary Parasitology	10.1016/j.vetpar.2023.109932	2023
A new method for in vitro feeding of Rhipicephalus australis (formerly Rhipicephalus microplus) larvae: a valuable tool for tick vaccine development.	Trentelman, J. J. A.; Kleuskens, J. A. G. M.; Crommert, J. van de; Schetters, T. P. M.	Parasites and Vectors	10.1186/s13071-017-2081-0	2017
Tick ectoparasites of animals in borderline of Iran-Iraq and their role on disease transmission.	Banafshi, O.; Hanafi-Bojd, A. A.; Karimi, M.; Faghihi, F.; Beik-Mohammadi, M.; Gholami, S.; Javaherizadeh, S.; Edalat, H.; Vatandoost, H.; Telmadarraiy, Z.	Journal of Arthropod-Borne Diseases		2018
Report on ticks collected in the southeast and mid-west regions of Brazil: analyzing the potential transmission of tick-borne pathogens to man.	Figueiredo, L. T. M.; Badra, S. J.; Pereira, L. E.; Szabó, M. P. J.	Revista da Sociedade Brasileira de Medicina Tropical	10.1590/S0037-86821999000600002	1999
Prevalence of Borrelia burgdorferi in selected tick populations in Finland.	Junttila, J.; Tanskanen, R.; Tuomi, J.	Scandinavian Journal of Infectious Diseases	10.3109/00365549409011805	1994
Tick saliva is a potent inhibitor of endothelial cell proliferation and angiogenesis.	Francischetti, I. M. B.; Mather, T. N.; Ribeiro, J. M. C.	Thrombosis and Haemostasis		2005
Veterinary aspects of the tick-borne diseases (babesiosis): the example of Babesia divergens bovine babesiosis.	L’Hostis, M.	Médecine et Maladies Infectieuses	10.1016/S0399-077X(98)70222-7	1998
Transfected Babesia bovis expressing a tick GST as a live vector vaccine.	Oldiges, D. P.; Laughery, J. M.; Tagliari Junior, N.; Leite Filho, R. V.; Davis, W. C.; Vaz Júnior, I. da S.; Termignoni, C.; Knowles, D. P.; Suarez, C. E.	PLoS Neglected Tropical Diseases		2016
A comparative investigation of experimental prophylactic methods for tick-borne diseases transmitted by Ixodes ricinus.	Taylor, S. M.; Elliott, C. T.; Kenny, J.; Blanchflower, J.	British Veterinary Journal	10.1016/0007-1935(86)90047-3	1986
Tick species infesting ruminants in Italy: ecological and bio-climatic factors affecting the different regional distribution.	Genchi, C.; Manfredi, M. T.	Parassitologia (Roma)		1999
The micelle-bound structure of an antimicrobial peptide derived from the α-chain of bovine hemoglobin isolated from the tick Boophilus microplus.	Sforça, M. L.; Machado, A.; Figueredo, R. C. R.; Oyama, S., Jr.; Silva, F. D.; Miranda, A.; Daffre, S.; Miranda, M. T. M.; Spisni, A.; Pertinhez, T. A.	Biochemistry (Washington)	10.1021/bi0475323	2005
Tick-borne disease is associated with changes in feeding behavior in automatically fed weaned dairy calves.	Oliveira Júnior, B. R.; Silper, B. F.; Ribas, M. N.; Machado, F. S.; Lima, J. A. M.; Cavalcanti, L. F. L.; Coelho, S. G.	Journal of Dairy Science	10.3168/jds.2018-14637	2018
Ethnoknowledge of Bukusu community on livestock tick prevention and control in Bungoma district, western Kenya.	Wanzala, W.; Takken, W.; Mukabana, W. R.; Pala, A. O.; Hassanali, A.	Journal of Ethnopharmacology
Hosts, seasonality and geographic distribution of the South African tortoise tick, Amblyomma marmoreum.	Horak, I. G.; McKay, I. J.; Heyne, H.; Spickett, A. M.	Onderstepoort Journal of Veterinary Research		2006
Molecular and serological evidence for the circulation of the tick symbiont Midichloria (Rickettsiales: Midichloriaceae) in different mammalian species.	Bazzocchi, C.; Mariconti, M.; Sassera, D.; Rinaldi, L.; Martin, E.; Cringoli, G.; Urbanelli, S.; Genchi, C.; Bandi, C.; Epis, S.	Parasites and Vectors		2013
Tick zoonoses in the southern part of Switzerland (Canton Ticino): occurrence of Borrelia burgdorferi sensu lato and Rickettsia sp.	Bernasconi, M. V.; Valsangiacomo, C.; Balmelli, T.; Péter, O.; Piffaretti, J. C.	European Journal of Epidemiology	10.1023/A:1007394901846	1997
Tickborne diseases in Sicilian cattle.	Caracappa, S.; Prato, F.; Marco, V. di; Riili, S.; Loria, G. R.	Atti della Società Italiana di Buiatria		1997
Vaccine efficacy of recombinant BmVDAC on Rhipicephalus microplus fed on Babesia bigemina-infected and uninfected cattle.	Ortega-Sánchez, Reyna; Camacho-Nuez, Minerva; Castañeda-Ortiz, Elizabeth Jacqueline; Martínez-Benítez, Máximo Berto; Hernández-Silva, Diego Josimar; Aguilar-Tipacamú, Gabriela; Mosqueda, Juan	Vaccine	10.1016/j.vaccine.2019.12.040	2020
The possible role of ixodid ticks in listeriosis and the distribution of this disease among cattle in Georgia.	Tsintsadze, J. Sh.; Gugushvili, G. K.	Soobshcheniya Akademii Nauk Gruzinskoi SSR		1978
Borrelia burgdorferi in tick cell culture: growth and cellular adherence.	Kurtti, T. J.; Munderloh, U. G.; Ahlstrand, G. G.; Johnson, R. C.	Journal of Medical Entomology	10.1093/jmedent/25.4.256	1988
Epidemiology and prophylaxis of babesiosis (Babesia divergens) in cattle.	Friedhoff, K. T.; Ganse-Dumrath, D.; Weber, C.	Symposium “Weideparasitosen”. Bad Zwischenahn, 17. und 18 September 1987. Kurzfassung der Vorträge.		1988
Radiant energy and tick activity.	Sonenshine, D. E.	Technical Note, World Meteorological Organization		1978
Are tick medications pesticides? Implications for health and risk perception for workers in the dairy cattle sector.	Silva, T. P. P. da; Moreira, J. C.; Peres, F.	Ciência & Saúde Coletiva
Detection of Far-Eastern subtype of tick-borne encephalitis viral RNA in ticks collected in the Republic of Moldova.	Ponomareva, E. P.; Mikryukova, T. P.; Gori, A. V.; Kartashov, M. Y.; Protopopova, E. V.; Chausov, E. V.; Konovalova, S. N.; Tupota, N. L.; Burlacu, S. D. G. I.; Ternovoi, V. A.; Loktev, V. B.	Journal of Vector Borne Diseases
The importance of transmission tick-borne encephalitis through milk of infected animals.	Rašović, M. B.	Journal of Hygienic Engineering and Design		2018
Metagenomics characterization of Ixodes ricinus intestinal microbiota as major vector of tick-borne diseases in domestic animals.	Yousefi-Behzadi, Manijeh; Mehrabi, Atefeh; Ahmadinezhad, Mozhgan; Rohani, Mahdi; Naddaf, Saied Reza; Bagheri, Amin; Shams-Ghahfarokhi, Masoomeh; Maghsoudlou, Ebrahim; Mojahed, Nooshin; Mounesan, Leila; Tahmasebi, Zahra; Sohrabi, Aria; Salehi-Vaziri, Mostafa; Salehi, Zahra; Razzaghi-Abyaneh, Mehdi	Journal of Arthropod-Borne Diseases	10.18502/jad.v17i2.13620	2023
Ticks and tick-borne pathogens of domestic animals in Somalia and neighbouring regions of Ethiopia and Kenya.	Jimale, Kassim Abdullahi; Wall, Richard; Otranto, Domenico	Acta Tropica	10.1016/j.actatropica.2023.106944	2023
Effect of low temperature and relative humidity on reproduction and survival of the tick Rhipicephalus microplus.	Oshiro, Leandra Marla; da Silva Rodrigues, Vinicius; Garcia, Marcos Valerio; de Oliveira Souza Higa, Leandro; Suzin, Adriane; Barros, Jacqueline Cavalcante; Andreotti, Renato	Experimental and Applied Acarology	10.1007/s10493-020-00576-1	2020
Ixodid ticks from Guinea and arboviruses isolated from them. Communication I. Tick species composition.	Konstantinov, O. K.; Buaro, I.; Chunina, L. M.; Balde, S.; Murzin, S. V.	Meditsinskaya Parazitologiya i Parazitarnye Bolezni		1988
Characterization of three Ixodes scapularis cDNAs protective against tick infestations.	Almazán, C.; Blas-Machado, U.; Kocan, K. M.; Yoshioka, J. H.; Blouin, E. F.; Mangold, A. J.; Fuente, J. de la	Vaccine	10.1016/j.vaccine.2005.04.012	2005
Rural residents in China are at increased risk of exposure to tick-borne pathogens Anaplasma phagocytophilum and Ehrlichia chaffeensis.	Zhang LiJuan, Zhang LiJuan; Liu Hong, Liu Hong; Xu BianLi, Xu BianLi; Zhang ZhiLun, Zhang ZhiLun; Jin YuMing, Jin YuMing; Li WeiMing, Li WeiMing; Lu QunYing, Lu QunYing; Li Liang, Li Liang; Chang LiTao, Chang LiTao; Zhang XiuChun, Zhang XiuChun; Fan DeSheng, Fan DeSheng; Cao MingHua, Cao MingHua; Bao ManLi, Bao ManLi; Zhang Ying, Zhang Ying; Guan ZengZhi, Guan ZengZhi; Cheng XueQin, Cheng XueQin;…	BioMed Research International		2014
A description with scanning electron microscopy on the tick Ixodes persulcatus (Schulze, 1930) male and female specimens.	Kang, Y. B.; Jang, D. H.	Korean Journal of Parasitology	10.3347/kjp.1985.23.2.305	1985
Hyalomma anatolicum as the main infesting tick in an important livestock rearing region, central area of Iran.	Biglari, P.; Bakhshi, H.; Chinikar, S.; Belqeiszadeh, H.; Ghaffari, M.; Javaherizadeh, S.; Faghihi, F.; Telmadarraiy, Z.	Iranian Journal of Public Health		2018
Exposed and concealed antigens as vaccine targets for controlling ticks and tick-borne diseases.	Nuttall, P. A.; Trimnell, A. R.; Kazimirova, M.; Labuda, M.	Parasite Immunology	10.1111/j.1365-3024.2006.00806.x	2006
Knowledge, attitude and perception of bovine piroplasmosis by cattle owners in Constantine, north-east of Algeria, using participatory epidemiology.	Foughali, Asma Amina; Amairia, Safa; Bitam, Idir; Berber, Ali; Gharbi, Mohamed	Tropical Animal Health and Production	10.1007/s11250-021-02608-3	2021
Global prevalence and species diversity of tick-borne pathogens in buffaloes worldwide: a systematic review and meta-analysis.	El-Alfy, ElSayed; Abbas, Ibrahim; Elseadawy, Rana; Saleh, Somaya; Elmishmishy, Bassem; El-Sayed, Shimaa Abd ElSalam; Rizk, Mohamed Abdo	Parasites and Vectors	10.1186/s13071-023-05727-y	2023
Occurrence of Babesia divergens in the Freiburg i. Br. district and redwater prophylaxis trials in cattle.	Hamel, H. D.; Huwer, M.; Schwarzmaier, A.; Will, R.	Proceedings 18th World Buiatrics Congress: 26th Congress of the Italian Association of Buiatrics, Bologna, Italy, August 29-September 2, 1994. Volume 1.		1994
One particular Anaplasma phagocytophilum ecotype infects cattle in the Camargue, France.	Dugat, T.; Leblond, A.; Keck, N.; Lagrée, A. C.; Desjardins, I.; Joulié, A.; Pradier, S.; Durand, B.; Boulouis, H. J.; Haddad, N.	Parasites and Vectors	10.1186/s13071-017-2305-3	2017
Bioinformatics and expression analyses of the Ixodes scapularis tick cystatin family.	Ibelli, A. M. G.; Hermance, M. M.; Kim, T. K.; Gonzalez, C. L.; Mulenga, A.	Experimental and Applied Acarology	10.1007/s10493-012-9613-2	2013
Advances in the research development on ticks and tick-borne diseases: a bibliometric analysis.	Fei, Si-wei; Zhao, Han-qing; Yin, Jing-xian; Sun, Zhi-shan; Guo, Xiao-kui; Kassegne, Kokouvi; Zhou, Xiao-nong	Chinese Journal of Parasitology and Parasitic Diseases	10.12140/j.issn.1000-7423.2023.05.013	2023
Comparison of some molecular markers for tick species identification.	Abouelhassan, E. M.; ElGawady, H. M.; AbdelAal, A. A.; ElGayar, A. K.; Esteve-Gassent, M. D.	Journal of Arthropod-Borne Diseases		2019
Tick/host interactions and disease transmission with special reference to Cowdria ruminantium (Rickettsiales).	Jongejan, F.	Tick/host interactions and disease transmission with special reference to Cowdria ruminantium (Rickettsiales).		1990
Tick cell culture isolation and growth of Rickettsia raoultii from Dutch Dermacentor reticulatus ticks.	Alberdi, M. P.; Nijhof, A. M.; Jongejan, F.; Bell-Sakyi, L.	Ticks and Tick-borne Diseases
Novel tick glutathione transferase inhibitors as promising acaricidal compounds.	Ozelame, Katiussa Paula Cover; Mattia, Marília Meneghel Colla; Dedavid e Silva, Lucas André; Randall, Lía M.; Corvo, Ileana; Saporiti, Tatiana; Seixas, Adriana; Vaz Jr., Itabajara da Silva; Alvarez, Guzmán	Ticks and Tick-borne Diseases	10.1016/j.ttbdis.2022.101970	2022
Cattle and the natural history of Rickettsia parkeri in Mississippi.	Edwards, K. T.; Goddard, J.; Jones, T. L.; Paddock, C. D.; Varela-Stokes, A. S.	Vector Borne and Zoonotic Diseases	10.1089/vbz.2010.0056	2011
Zoonotic Babesia: possibly emerging pathogens to be considered for tick-infested humans in central Europe.	Hunfeld, K. P.; Brade, V.	International Journal of Medical Microbiology		2004
The transcription factor relish controls Anaplasma marginale infection in the bovine tick Rhipicephalus microplus.	Capelli-Peixoto, J.; Carvalho, D. D.; Johnson, W. C.; Scoles, G. A.; Fogaça, A. C.; Daffre, S.; Ueti, M. W.	Developmental and Comparative Immunology	10.1016/j.dci.2017.04.005	2017
A review of reverse vaccinology approaches for the development of vaccines against ticks and tick borne diseases.	Lew-Tabor, A. E.; Valle, M. R.	Ticks and Tick-borne Diseases
Molecular cloning, sequencing and recombinant expression of a putative tick protective antigen from three ixodid ticks.	Osebe, T. O.; Odongo, D.; Bishop, R.	African Journal of Biotechnology
In vitro evaluation of the tick Rhipicephalus microplus resistance to different carrapaticides in samples from Campo Formoso, Bahia.	Torres-Santos, Paula Talita; Farias, Ila Ferreira; Passos, Gleisiane dos Santos; Almeida, Mainara Dias; Horta, Mauricio Claudio	Veterinária e Zootecnia	10.35172/rvz.2021.v28.550	2021
High prevalence of Anaplasma marginale in the Crioula Lageana cattle.	Casa, Mariana da Silva; Vettori, Julio de M.; Souza, Ketriane M. de; Miletti, Luiz Claudio; Vogel, Carla Ivane Ganz; Lima, André Luis Ferreira; Fonteque, Joandes Henrique	Journal of Infection in Developing Countries	10.3855/jidc.11691	2020
Detection of a natural focus of tick-borne encephalitis in central Slovakia. I. Results of isolation experiments and serological surveys.	Gresikova, M.; Palanova, A.; Kohl, I.; Svejda, L.; Kozuch, O.; Nosek, J.; Sekeyova, M.; Sedilekova, M.; Labuda, M.	Bratislavske Lekarske Listy		1982
Vitellogenin receptor as a target for tick control: a mini-review.	Mitchell III, Robert D.; Sonenshine, Daniel E.; León, Adalberto A. Pérez De	Frontiers in Physiology	10.3389/fphys.2019.00618	2019
Anaplasma phagocytophilum ecotype analysis in cattle from Great Britain.	Apaa, Ternenge Thaddaeus; McFadzean, Harriet; Gandy, Sara; Hansford, Kayleigh; Medlock, Jolyon; Johnson, Nicholas	Pathogens	10.3390/pathogens12081029	2023
The tick Dermacentor pictus Herm. and the anthropogenic effect on its population and associated meadow-field focus of tularaemia.	Olsuf’ev, N. G.	Meditsinskaya Parazitologiya i Parazitarnye Bolezni		1987
Borrelia coriaceae in its tick vector, Ornithodoros coriaceus (Acari: Argasidae), with emphasis on transstadial and transovarial infection.	Lane, R. S.; Manweiler, S. A.	Journal of Medical Entomology	10.1093/jmedent/25.3.172	1988
Rapid discovery and detection of Haemaphysalis longicornis through the use of passive surveillance and collaboration: building a state tick-surveillance network.	Fryxell, Rebecca T. Trout; Vann, Dené N.; Butler, Rebecca A.; Paulsen, Dave J.; Chandler, Jennifer G.; Willis, Micah P.; Wyrosdick, Heidi M.; Schaefer, John J.; Gerhold, Richard W.; Grove, Daniel M.; Ivey, Jennie Z.; Thompson, Kevin W.; Applegate, Roger D.; Sweaney, Joy; Daniels, Sterling; Beaty, Samantha; Balthaser, Douglas; Freye II, James D.; Mertins, James W.; Bonilla, Denise L.; Lahmers, Kev…	International Journal of Environmental Research and Public Health	10.3390/ijerph18157980	2021
Molecular survey of hard ticks in endemic areas of tick-borne diseases in China.	Lu Xin, Lu Xin; Lin XianDan, Lin XianDan; Wang JianBo, Wang JianBo; Qin XinCheng, Qin XinCheng; Tian JunHua, Tian JunHua; Guo WenPing, Guo WenPing; Fan FeiNeng, Fan FeiNeng; Shao RenFu, Shao RenFu; Xu JianGuo, Xu JianGuo; Zhang YongZhen, Zhang YongZhen	Ticks and Tick-borne Diseases		2013
Molecular epidemiological surveillance to assess emergence and re-emergence of tick-borne infections in tick samples from China evaluated by nested PCRs.	Yu PeiFa, Yu PeiFa; Niu QingLi, Niu QingLi; Liu ZhiJie, Liu ZhiJie; Yang JiFei, Yang JiFei; Chen Ze, Chen Ze; Guan GuiQuan, Guan GuiQuan; Liu GuangYuan, Liu GuangYuan; Luo JianXun, Luo JianXun; Yin Hong, Yin Hong	Acta Tropica		2016
The epidemiology of tick-borne haemoparasites as determined by the reverse line blot hybridization assay in an intensively studied cohort of calves in western Kenya.	Njiiri, N. E.; Bronsvoort, B. M. deC.; Collins, N. E.; Steyn, H. C.; Troskie, M.; Vorster, I.; Thumbi, S. M.; Sibeko, K. P.; Jennings, A.; Wyk, I. C. van; Mbole-Kariuki, M.; Kiara, H.; Poole, E. J.; Hanotte, O.; Coetzer, K.; Oosthuizen, M. C.; Woolhouse, M.; Toye, P.	Veterinary Parasitology		2015
Preliminary survey of ticks and tick-borne pathogens in Tianjin, China.	Wu TongYu, Wu TongYu; Wang Wei, Wang Wei; Chen ShuBin, Chen ShuBin; Qin Na, Qin Na; Zhang Jing, Zhang Jing; Li PeiYu, Li PeiYu; Li JinYue, Li JinYue	Zhongguo Meijie Shengwuxue ji Kongzhi Zazhi = Chinese Journal of Vector Biology and Control		2013
Tick-borne pathogens in ixodid ticks from Poyang Lake region, southeastern China.	Zheng WeiQing, Zheng WeiQing; Xuan XueNan, Xuan XueNan; Fu RenLong, Fu RenLong; Tao HuiYing, Tao HuiYing; Liu YangQing, Liu YangQing; Liu XiaoQing, Liu XiaoQing; Li DongMei, Li DongMei; Ma HongMei, Ma HongMei; Chen HaiYing, Chen HaiYing	Korean Journal of Parasitology	10.3347/kjp.2018.56.6.589	2018
First whole genome sequencing of Crimean-Congo hemorrhagic fever virus (CCHFV) in tick species within Ghana.	Bentil, Ronald Essah; Addo, Seth Offei; Mosore, Mba-Tihssommah; Kumordjie, Selassie; Yeboah, Clara; Agbodzi, Bright; Behene, Eric; Tagoe, Janice; Baako, Bernice Olivia Ama; Asoala, Victor; Ampadu, Richard Osei; Mingle, Daniel Lartei; Nyarko, Edward O.; Fox, Anne T.; Letizia, Andrew G.; Diclaro, Joseph William; Sanders, Terrel; Oduro, Daniel; Nimo-Paintsil, Shirley C.; Harwood, James; Dadzie, Samu…	Transboundary and Emerging Diseases	10.1155/2023/2063317	2023
Prevalence and risk factors of Babesia infections in cattle trespassing natural forest areas in Salakpra Wildlife Sanctuary, Kanchanaburi Province.	Simking, P.; Yatbantoong, N.; Saetiew, N.; Saengow, S.; Yodsri, W.; Chaiyarat, R.; Wongnarkpet, S.; Jittapalapong, S.	Journal of Tropical Medicine & Parasitology		2014
Alpha proteobacteria of genus Anaplasma (Rickettsiales: Anaplasmataceae): Epidemiology and characteristics of Anaplasma species related to veterinary and public health importance.	Atif, F. A.	Parasitology
Constituting a glutathione S-transferase-cocktail vaccine against tick infestation.	Ndawula, C., Jr.; Sabadin, G. A.; Parizi, L. F.; Vaz, I. da S., Jr.	Vaccine	10.1016/j.vaccine.2019.02.039	2019
Multiple piroplasm parasites (Apicomplexa: Piroplasmida) in northeastern populations of the invasive Asian longhorned tick, Haemaphysalis longicornis Neumann (Ixodida: Ixodidae), in the United States.	Herb, Heidi; González, Julia; Ferreira, Francisco C.; Fonseca, Dina M.	Parasitology	10.1017/S0031182023000914	2023
Seroprevalence of Q-fever in Korean native cattle.	Kim JiYeon, Kim JiYeon; Sung SoRa, Sung SoRa; Pyun JiIn, Pyun JiIn; Her Moon, Her Moon; Kang SungIl, Kang SungIl; Lee HyangKeun, Lee HyangKeun; Jung SukChan, Jung SukChan	Korean Journal of Veterinary Research		2014
Impact of ticks on metish cattle in northern Ivory Coast.	Achi, Y. L.; Kone, P.; Stachurski, F.; Zinsstag, J.; Betschart, B.	Bulletin of Animal Health and Production in Africa		2012
Ticks and tick-borne diseases in Cuba, half a century of scientific research.	Alvarez, Dasiel Obregón; Corona-González, Belkis; Rodríguez-Mallón, Alina; Gonzalez, Islay Rodríguez; Alfonso, Pastor; Ramos, Angel A. Noda; Díaz-Sánchez, Adrian A.; Navarrete, Maylin González; Fernández, Rafmary Rodríguez; Mellor, Luis Méndez; Catanese, Helen N.; Peláez, Manuel; Gainza, Yousmel Alemán; Marrero-Perera, Roxana; Roblejo-Arias, Lisset; Lobo-Rivero, Evelyn; Silva, Claudia B.; Fonseca…	Pathogens	10.3390/pathogens9080616	2020
Ticks and tick-borne pathogens of dogs along an elevational and land-use gradient in Chiriquí Province, Panamá.	Ferrell, A. M.; Brinkerhoff, R. J.; Bernal, J.; Bermúdez, S. E.	Experimental and Applied Acarology	10.1007/s10493-017-0116-z	2017
Co-circulation of different A. phagocytophilum variants within cattle herds and possible reservoir role for cattle.	Lagrée, A. C.; Rouxel, C.; Kevin, M.; Dugat, T.; Girault, G.; Durand, B.; Pfeffer, M.; Silaghi, C.; Nieder, M.; Boulouis, H. J.; Haddad, N.	Parasites and Vectors		2018
Spatial clustering of fourteen tick species across districts of Zimbabwe.	Shekede, Munyaradzi Davis; Chikerema, Silvester Maravanyika; Spargo, Moregood; Gwitira, Isaiah; Kusangaya, Samuel; Mazhindu, Aldridge Nyasha; Ndhlovu, Daud Nyosi	BMC Veterinary Research	10.1186/s12917-021-02792-2	2021
Ferritin gene coding sequences are conserved among eight hard tick species (Ixodida: Ixodidae).	Xu, G. A.; Fang, Q. Q.; Keirans, J. E.; Durden, L. A.	Annals of the Entomological Society of America	10.1603/0013-8746(2004)097[0567:FGCSAC]2.0.CO;2	2004
Prevalence of tick-borne encephalitis virus (TBEV) in samples of raw milk taken randomly from cows, goats and sheep in Eastern Poland.	Cisak, E.; Wójcik-Fatla, A.; Zając, V.; Sroka, J.; Buczek, A.; Dutkiewicz, J.	Annals of Agricultural and Environmental Medicine		2010
Prevalence of antibodies to Crimean-haemorrhagic fever-Congo virus in cattle in northern Nigeria.	Umoh, J. U.; Ezeokoli, C. D.; Ogwu, D.	International Journal of Zoonoses		1983
Growth of tick-borne encephalitis virus (European subtype) in cell lines from vector and non-vector ticks.	Růžek, D.; Bell-Sakyi, L.; Kopecký, J.; Grubhoffer, L.	Virus Research	10.1016/j.virusres.2008.05.013	2008
Bm86 homologues and novel ATAQ proteins with multiple epidermal growth factor (EGF)-like domains from hard and soft ticks.	Nijhof, A. M.; Balk, J. A.; Postigo, M.; Rhebergen, A. M.; Taoufik, A.; Jongejan, F.	International Journal for Parasitology	10.1016/j.ijpara.2010.06.003	2010
Identification of new tick-borne encephalitis foci - a pilot seroprevalence study in the east of Romania.	Cojocaru, O.; Păduraru, V.; Olăeriu, B.; Savuța, G.	Lucrări Științifice - Medicină Veterinară, Universitatea de Științe Agricole și Medicină Veterinară “Ion Ionescu de la Brad” Iași
Immune-related redox metabolism of embryonic cells of the tick Rhipicephalus microplus (BME26) in response to infection with Anaplasma marginale.	Kalil, S. P.; Rosa, R. D. da; Capelli-Peixoto, J.; Pohl, P. C.; Oliveira, P. L. de; Fogaça, A. C.; Daffre, S.	Parasites and Vectors	10.1186/s13071-017-2575-9	2017
Emergence of bovine ehrlichiosis in Belgian cattle herds.	Guyot, H.; Ramery, E.; O’Grady, L.; Sandersen, C.; Rollin, F.	Ticks and Tick-borne Diseases	10.1016/j.ttbdis.2010.12.001	2011
Variations in Ixodes ricinus density and Borrelia infections associated with cattle introduced into a woodland in The Netherlands.	Gassner, F.; Verbaarschot, P.; Smallegange, R. C.; Spitzen, J.; Wieren, S. E. van; Takken, W.	Applied and Environmental Microbiology	10.1128/AEM.00310-08	2008
First molecular detection of Theileria ovis in Rhipicephalus sanguineus tick in Iran.	Zakkyeh, T.; Ali, O. M.; Nasibeh, H. V.; Reza, Y. E. M.; Farhang, B.; Fatemeh, M.	Asian Pacific Journal of Tropical Medicine
The potential of Huwa-San TR50 as an Acaricide for controlling Hyalomma dromedarii (Koch) and Hyalomma impeltatum (Schulze & Schlottke) (Acari: Ixodidae).	Alhewairini, S. S.; Al-Azzazy, M. M.	Pakistan Journal of Zoology	10.17582/journal.pjz/2019.51.3.971.978	2019
Establishment and application of a nested PCR method for tick-borne Babesia bovis detection.	Wang SuHua, Wang SuHua; Yuan ShuHui, Yuan ShuHui; Cai Jun, Cai Jun; Shuai JiangBing, Shuai JiangBing; Wu ShaoQiang, Wu ShaoQiang; Zhang XiaoFeng, Zhang XiaoFeng	Zhongguo Yufang Shouyi Xuebao / Chinese Journal of Preventive Veterinary Medicine		2018
Endogenous viral elements in ixodid tick genomes.	Barnes, Miranda; Price, Dana C.	Viruses	10.3390/v15112201	2023
Survey of tick species and molecular detection of selected tick-borne pathogens in Yanbian, China.	Lia, Ji-xu; Zhanga, Shuang; Lianga, Wan-feng; Zhao, Shao-wei; Wang, Zhen-yu; Li, Hang; Yang, Bing-yi; Zhang, Zhen; Li, Jia-lin; Jia, Li-jun	Parasite	10.1051/parasite/2022039	2022
Molecular detection and characterisation of protozoan and rickettsial pathogens in ticks from cattle in the pastoral area of karamoja, Uganda.	Byaruhanga, Charles; Akure, Patience C.; Lubembe, Donald M.; Sibeko-Matjila, Kgomotso; Troskie, Milana; Oosthuizen, Marinda C.; Stoltsz, Hein	Ticks and Tick-borne Diseases	10.1016/j.ttbdis.2021.101709	2021
Molecular detection of Anaplasma phagocytophilum in cattle and Ixodes persulcatus ticks.	Murase, Y.; Konnai, S.; Hidano, A.; Githaka, N. W.; Ito, T.; Takano, A.; Kawabata, H.; Ato, M.; Tajima, T.; Tajima, M.; Onuma, M.; Murata, S.; Ohashi, K.	Veterinary Microbiology	10.1016/j.vetmic.2010.11.025	2011
Ixodes (Ixodes) pararicinus, n. sp. (Acari: Ixodoidea: Ixodidae), a South American cattle tick long confused with Ixodes ricinus.	Keirans, J. E.; Clifford, C. M.; Guglielmone, A. A.; Mangold, A. J.	Journal of Medical Entomology	10.1093/jmedent/22.4.401	1985
High-throughput microfluidic real-time PCR for the detection of multiple microorganisms in ixodid cattle ticks in northeast Algeria.	Boularias, Ghania; Azzag, Naouelle; Galon, Clemence; Šimo, Ladislav; Boulouis, Henri-Jean; Moutailler, Sara	Pathogens	10.3390/pathogens10030362	2021
Tick borne diseases - a series of very different case presentations and not always where you would expect.	Hobbs, J.	Cattle Practice		2021
Jingmen tick virus in ticks from Kenya.	Ogola, Edwin O.; Kopp, Anne; Bastos, Armanda D. S.; Slothouwer, Inga; Marklewitz, Marco; Omoga, Dorcus; Rotich, Gilbert; Getugi, Caroline; Sang, Rosemary; Torto, Baldwyn; Junglen, Sandra; Tchouassi, David P.	Viruses	10.3390/v14051041	2022
The bush tick.	Besier, R. B.	Journal of Agriculture - Western Australia		1984
Introducing a new anti-Rhipicephalus (Boophilus) microplus tick recombinant vaccine candidate using cathepsin and tropomyosin multi-epitope gene.	Asadollahi, Zahra; Nabian, Sedigheh; Taheri, Mohammad; Ebrahimzadeh, Elaheh	Veterinary Research Forum	10.30466/vrf.2021.113699.2704	2021
Prevalence of ixodid ticks on cattle in Mazandaran province, Iran.	Razmi, G. R.; Glinsharifodini, M.; Sarvi, S.	Korean Journal of Parasitology	10.3347/kjp.2007.45.4.307	2007
Molecular detection of Anaplasma phagocytophilum in ixodid ticks infesting White Fulani cattle in Zaria and its environs, Kaduna State, Nigeria.	Rabiu, M.; Natala, A. J.; Okubanjo, O. O.; David, R.; Ola-Fadunsin, S. D.; Hussain, K.; Odetokun, I. A.; Elelu, N.; Sani, D.; Baba, A. Y.	Sahel Journal of Veterinary Sciences	10.54058/saheljvs.v20i2.249	2023
Epidemiological analysis of tick-borne diseases in Zambia.	Simuunza, M.; Weir, W.; Courcier, E.; Tait, A.; Shiels, B.	Veterinary Parasitology	10.1016/j.vetpar.2010.09.027	2011
Tick-borne viruses in Norway.	Traavik, T.; Mehl, R.	Medical Biology		1975
Oogenesis and embryogenesis inhibition induced by two new ethyl-carbamates in the cattle tick Rhipicephalus microplus.	Iturbe-Requena, Sandra L.; Prado-Ochoa, María G.; Velázquez-Sánchez, Ana M.; García-Hernández, Fernando; Cossío-Bayúgar, Raquel; Muñoz-Guzmán, Marco A.; Ángeles, Enrique; Alba-Hurtado, Fernando	Ticks and Tick-borne Diseases	10.1016/j.ttbdis.2019.101326	2020
Molecular detection of parapoxvirus in Ixodidae ticks collected from cattle in Corsica, France.	Cicculli, Vincent; Ayhan, Nazli; Luciani, Léa; Pezzi, Laura; Maitre, Apolline; Decarreaux, Dorine; de Lamballerie, Xavier; Paoli, Jean-Christophe; Vial, Laurence; Charrel, Remi; Falchi, Alessandra	Veterinary Medicine and Science	10.1002/vms3.700	2022
An annotated bibliography of the spinose ear tick, Otobius megnini (Dugès, 1883) (Acari: Ixodida: Argasidae) 1883-2000.	Keirans, J. E.; Pound, J. M.	Special Publications - Systematic and Applied Acarology		2003
A tick cell line as a powerful tool to screen the antimicrobial susceptibility of the tick-borne pathogen Anaplasma marginale.	Alonso, Beatriz Iglesias; Ventura, Elisa Silva; Esteves, Eliane; Galletti, Maria F. B. M.; Dall’Agnol, Bruno; Martins, João Ricardo; Klafke, Guilherme; Reck, José; Fogaça, Andrea Cristina; Daffre, Sirlei	Experimental Parasitology	10.1016/j.exppara.2020.107958	2020
A missing metabolic pathway in the cattle tick Boophilus microplus.	Braz, G. R. C.; Coelho, H. S. L.; Masuda, H.; Oliveira, P. L.	Current Biology	10.1016/S0960-9822(99)80312-1	1999
Prevalence of Coxiella burnetii infection in cattle, black Bengal goats and ticks in Bangladesh.	Chakrabartty, A.; Bhattacharjee, P. K.; Sarker, R. R.; Rahman, A. K. M. A.; Henning, K.; Neubauer, H.; Rahman, M. S.	Bangladesh Journal of Veterinary Medicine
Role of climate and other factors in determining the dynamics of tick and tick-transmitted pathogen populations and distribution in western, central and eastern Africa.	Githaka, Naftaly; Kanduma, Esther; Bishop, Richard	Climate, ticks and disease	10.1079/9781789249637.0070	2021
Investigations on the infestation of ticks and the prevalence of Borrelia burgdorferi and Babesia divergens in cattle in Bavaria.	Lengauer, H.; Just, F. T.; Edelhofer, R.; Pfister, K.	Berliner und Münchener Tierärztliche Wochenschrift		2006
Acaricidal activity of the essential oil from Tetradenia riparia (Lamiaceae) on the cattle tick Rhipicephalus (Boophilus) microplus (Acari; Ixodidae).	Gazim, Z. C.; Demarchi, I. G.; Lonardoni, M. V. C.; Amorim, A. C. L.; Hovell, A. M. C.; Rezende, C. M.; Ferreira, G. A.; Lima, E. L. de; Cosmo, F. A. de; Cortez, D. A. G.	Experimental Parasitology
Studies on the occurrence of Diptera on pasture cattle and the distribution of ticks in the Bavarian Allgau.	Mayer, K.	Untersuchungen uber das Vorkommen von Dipteren an Weiderindern und die Verbreitung von Zecken im Bayerischen Allgau.		1981
Isolation of Coxiella burnetii from dairy cattle and ticks, and some characteristics of the isolates in Japan.	Ho To, Ho To; Htwe KhinKhin, Htwe KhinKhin; Yamasaki, N.; Zhang GuoQuan, Zhang GuoQuan; Ogawa, M.; Yamaguchi, T.; Fukushi, H.; Hirai, K.	Microbiology and Immunology	10.1111/j.1348-0421.1995.tb03254.x	1995
A treatment with a protease inhibitor recombinant from the cattle tick (Rhipicephalus boophilus microplus) ameliorates emphysema in mice.	Lourenço, J. D.; Neves, L. P.; Olivo, C. R.; Duran, A.; Almeida, F. M.; Arantes, P. M. M.; Prado, C. M.; Leick, E. A.; Tanaka, A. S.; Martins, M. A.; Sasaki, S. D.; Lopes, F. D. T. Q. S.	PLoS ONE	10.1371/journal.pone.0098216	2014
Ixodid tick species and two tick-borne pathogens in three areas in the Sudan.	Shuaib, Y. A.; Elhag, A. M. A. W.; Brima, Y. A.; Abdalla, M. A.; Bakiet, A. O.; Mohmed-Noor, S. E.; Lemhöfer, G.; Bestehorn, M.; Poppert, S.; Schaper, S.; Dobler, G.; Bakkes, D. K.; Chitimia-Dobler, L.	Parasitology Research		2020
Prevalence and molecular heterogeneity of Bartonella bovis in cattle and Haemaphysalis bispinosa ticks in Peninsular Malaysia.	Kho KaiLing, Kho KaiLing; Koh FuiXian, Koh FuiXian; Tariq Jaafar, Tariq Jaafar; Quaza Nizamuddin, H. N.; Tay SunTee, Tay SunTee	BMC Veterinary Research
Australian paralysis tick Ixodes holocyclus (report of meeting).	Bagnall, B. G.; Doube, B. M.	Australian Veterinary Journal	10.1111/j.1751-0813.1975.tb09444.x	1975
A survey of ixodid ticks feeding on cattle and molecular detection of Coxiella burnetii from ticks in Southeast Iran.	Ghashghaei, O.; Nourollahi-Fard, S. R.; Khalili, M.; Sharifi, H.	Turkish Journal of Veterinary & Animal Sciences	10.3906/vet-1601-83	2017
Economic impact of predominant ticks and tick-borne diseases on Indian dairy production systems.	Singh, Kaushlendra; Kumar, Sachin; Sharma, Anil Kumar; Shakya, Mukesh; Sankar, M.; Ghosh, Srikanta; Jacob, S. S.; Ramverma, Med; Singh, Nirbhay Kumar	Experimental Parasitology	10.1016/j.exppara.2022.108408	2022
Epidemiology of ixodid ticks in cattle population of various agro-climatic zones of Punjab, India.	Singh, N. K.; Rath, S. S.	Asian Pacific Journal of Tropical Medicine	10.1016/S1995-7645(13)60169-8	2013
Tick-pathogen interactions and vector competence: identification of molecular drivers for tick-borne diseases.	Fuente, J. de la; Antunes, S.; Bonnet, S.; Cabezas-Cruz, A.; Domingos, A. G.; Estrada-Peña, A.; Johnson, N.; Kocan, K. M.; Mansfield, K. L.; Nijhof, A. M.; Papa, A.; Rudenko, N.; Villar, M.; Alberdi, P.; Torina, A.; Ayllón, N.; Vancova, M.; Golovchenko, M.; Grubhoffer, L.; Caracappa, S.; Fooks, A. R.; Gortazar, C.; Rego, R. O. M.	Frontiers in Cellular and Infection Microbiology		2017
Tick survey and detection of Crimean-Congo hemorrhagic fever virus in tick species from a non-endemic area, South Marmara region, Turkey.	Yesİlbag, K.; Aydİn, L.; Dİncer, E.; Alpay, G.; Gİrİsgİn, A. O.; Tuncer, P.; Ozkul, A.	Experimental and Applied Acarology	10.1007/s10493-012-9642-x	2013
In vitro evaluation of ethanolic extracts of Ageratum conyzoides and Artemisia absinthium against cattle tick, Rhipicephalus microplus.	Parveen, S.; Godara, R.; Katoch, R.; Yadav, A.; Verma, P. K.; Katoch, M.; Singh, N. K.	The Scientific World Journal	10.1155/2014/858973	2014
Cultivable bacteria isolated from cattle ticks of Nuevo León and Zacatecas, Mexico, and an assessment of their antagonism against bacteria of clinical concern.	Molina-Garza, Zinnia Judith; Galaviz-Silva, Lucio	International Journal of Acarology	10.1080/01647954.2019.1696405	2020
Targeting the tick/pathogen interface for developing new anaplasmosis vaccine strategies.	Kocan, K. M.; Fuente, J. de la; Blouin, E. F.	Veterinary Research Communications	10.1007/s11259-007-0070-z	2007
Larvicidal activity of the black pepper, Piper nigrum (Fam: Piperaceae) extracts on the cattle tick, Rhipicephalus australis (Acari: Ixodidae).	Toussirot, Marine; Coulerie, Paul; Hüe, Thomas; Maciuk, Alexandre; Kagy, Valérie	Chemical and Biological Technologies in Agriculture	10.1186/s40538-023-00389-5	2023
In vitro diagnosis of resistance of the cattle tick Rhipicephalus (Boophilus) microplus to fipronil in Argentina.	Torrents, Jorgelina; Morel, Nicolás; Rossner, Maria V.; Martínez, Norberto C.; Toffaletti, José R.; Nava, Santiago	Experimental and Applied Acarology	10.1007/s10493-020-00554-7	2020
An investigation of ticks and tick-borne bacteria in some areas of Guizhou province, China.	Xiang, Yu-Long; Zhou, Jing-Zhu; Liu, Ying; Liu, Ping-Tao; Hu, Yong; Liang, Wen-Qin	Zhongguo Meijie Shengwuxue ji Kongzhi Zazhi = Chinese Journal of Vector Biology and Control	10.11853/j.issn.1003.8280.2022.01.027	2022
Novel Ehrlichia strain infecting cattle tick Amblyomma neumanni, Argentina, 2018.	Fargnoli, Lucía; Fernandez, Camilo; Monje, Lucas D.	Emerging Infectious Diseases	10.3201/eid2605.190940	2020
Molecular identification of tick-borne pathogens in Nigerian ticks.	Ogo, N. I.; Fernández de Mera, I. G.; Galindo, R. C.; Okubanjo, O. O.; Inuwa, H. M.; Agbede, R. I. S.; Torina, A.; Alongi, A.; Vicente, J.; Gortázar, C.; Fuente, J. de la	Veterinary Parasitology	10.1016/j.vetpar.2012.01.029	2012
Detection and differentiation of Borrelia burgdorferi sensu lato in ticks collected from sheep and cattle in China.	Niu QingLi, Niu QingLi; Guan GuiQuan, Guan GuiQuan; Yang JiFei, Yang JiFei; Fu YuGuang, Fu YuGuang; Xu ZongKe, Xu ZongKe; Li YouQuan, Li YouQuan; Ma MiLing, Ma MiLing; Liu ZhiJie, Liu ZhiJie; Liu JunLong, Liu JunLong; Liu AiHong, Liu AiHong; Ren QiaoYun, Ren QiaoYun; Jorgensen, W.; Luo JianXun, Luo JianXun; Yin Hong, Yin Hong	BMC Veterinary Research		2011
Seasonal activity of ixodid ticks, parasites of cattle in two bioclimatic areas of Northeastern Algeria.	Elfegoun, M. C. B.; Gharbi, M.; Djebir, S.; Kohil, K.	Revue d’Élevage et de Médecine Vétérinaire des Pays Tropicaux		2013
Tick salivary cholinesterase: a probable immunomodulator of host-parasite interactions.	Temeyer, K. B.; Tuckow, A. P.	Journal of Medical Entomology	10.1093/jme/tjv252	2016
The integrated management of horn fly, botflies and ticks in beef cattle.	Honer, M. R.; Gomes, A.	Circular Técnica - Centro Nacional de Pesquisa de Gado de Corte		1990
Phylogenetic characterization of Crimean-Congo hemorrhagic fever virus detected in African blue ticks feeding on cattle in a Ugandan abattoir.	Wampande, Eddie M.; Waiswa, Peter; Allen, David J.; Hewson, Roger; Frost, Simon D. W.; Stubbs, Samuel C. B.	Microorganisms	10.3390/microorganisms9020438	2021
Risk factors associated with exposure to Crimean-Congo haemorrhagic fever virus in animal workers and cattle, and molecular detection in ticks, South Africa.	Msimang, Veerle; Weyer, Jacqueline; le Roux, Chantel; Kemp, Alan; Burt, Felicity J.; Tempia, Stefano; Grobbelaar, Antoinette; Moolla, Naazneen; Rostal, Melinda K.; Bagge, Whitney; Cordel, Claudia; Karesh, William B.; Paweska, Janusz T.; Thompson, Peter N.	PLoS Neglected Tropical Diseases	10.1371/journal.pntd.0009384	2021
Epidemiological survey of a cervine Theileria in wild deer, questing ticks, and cattle in Hokkaido, Japan.	Shibata, S.; Thillaiampalam Sivakumar, Thillaiampalam Sivakumar; Igarashi, I.; Umemiya-Shirafuji, R.; Inokuma, H.; Fukumoto, S.; Yokoyama, N.	Ticks and Tick-borne Diseases	10.1016/j.ttbdis.2018.05.006	2018
A molecular survey of tick-borne pathogens from ticks collected in Central Queensland, Australia.	Chalada, M. J.; Stenos, J.; Vincent, G.; Barker, D.; Bradbury, R. S.	Vector Borne and Zoonotic Diseases	10.1089/vbz.2017.2182	2018
Field assessment of the efficacy of Tephrosia vogelii leaf extracts for control of ticks on naturally infested cattle in the field condition.	Siame, C. P.; Chitambo, H.; Muma, J. B.; Choongo, K.; Moonga, E.	Journal of Parasitic Diseases	10.1007/s12639-019-01141-3	2019
Factors associated with tick bite preventive practices among farmworkers in Malaysia.	Masoumeh Ghane Kisomi, Masoumeh Ghane Kisomi; Wong LiPing, Wong LiPing; Tay SunTee, Tay SunTee; Awang Bulgiba, Awang Bulgiba; Keivan Zandi, Keivan Zandi; Kho KaiLing, Kho KaiLing; Koh FuiXian, Koh FuiXian; Ong BeeLee, Ong BeeLee; Tariq Jaafar, Tariq Jaafar; Quaza Nizamuddin, H. N.	PLoS ONE
Tick prevention at a crossroad: new and renewed solutions.	Kiss, T.; Cadar, D.; Spînu, M.	Veterinary Parasitology
Serologic and molecular evidence for circulation of Crimean-Congo hemorrhagic fever virus in ticks and cattle in Bosnia and Herzegovina.	Goletic, Teufik; Satrovic, Lejla; Softic, Adis; Omeragic, Jasmin; Goletic, Sejla; Soldo, Darinka Klaric; Spahic, Amira Koro; Zuko, Almedina; Satrovic, Edin; Alic, Amer	Ticks and Tick-borne Diseases	10.1016/j.ttbdis.2022.102004	2022
Serologic and molecular evidence for circulation of Crimean-Congo hemorrhagic fever virus in ticks and cattle in Zambia.	Kajihara, Masahiro; Simuunza, Martin; Saasa, Ngonda; Dautu, George; Mori-Kajihara, Akina; Qiu, Yongjin; Nakao, Ryo; Eto, Yoshiki; Furumoto, Hayato; Hang’ombe, Bernard M.; Orba, Yasuko; Sawa, Hirofumi; Simulundu, Edgar; Fukushi, Shuetsu; Morikawa, Shigeru; Saijo, Masayuki; Arikawa, Jiro; Kabilika, Swithine; Monze, Mwaka; Mukonka, Victor; Mweene, Aaron; Takada, Ayato; Yoshimatsu, Kumiko	PLoS Neglected Tropical Diseases	10.1371/journal.pntd.0009452	2021
Francaiella spp. infections in cattle and ecology-epizootic analysis of ixodes tick fauna in the Kabardino-Balkarian Republic.	Kabardiev, Sh. S.; Gazaeva, A.A.; Bittirov, A.M; Kabardiev, S. Sh.; Magomedov, O.A.; Karpuschenko, K.A.; Begieva, S.A.; Bittirova, A.A.; Begiev, S. Zh.; Musayev, Z.G.; Bittirov, A. A.	Materialy dokladov mezhdunarodnoĭ nauchnoĭ konferentsii, Teoriya i praktika bor’by s parazitarnymi boleƶnyami, Posvyashaetsya 140-letiyu so dnya rozhdeniya Konstantina Ivanovicha Skryabina, Vypusk 19, Moscow, Russia, 15-16 May 2018		2018
Tick control.	Péter, O.; Brossard, M.	Médecine et Maladies Infectieuses	10.1016/S0399-077X(98)70228-8	1998
Prevalence of tick-borne pathogens in ticks in Sicily.	Torina, A.; Alongi, A.; Scimeca, S.; Vicente, J.; Caracappa, S.; Fuente, J. de la	Transboundary and Emerging Diseases	10.1111/j.1865-1682.2010.01101.x	2010
Participatory impact assessment of ticks on cattle milk production in pastoral and agro-pastoral production systems of Borana Zone, Oromia Regional State, Southern Ethiopia.	Bedane Adane, Bedane Adane; Berecha Bayissa, Berecha Bayissa; Samuel Tuffa, Samuel Tuffa; Tarekegn Tola, Tarekegn Tola; Sileshi Mekonnen, Sileshi Mekonnen	Ethiopian Veterinary Journal		2012
The economic impact of parasitism from nematodes, trematodes and ticks on beef cattle production.	Strydom, Tom; Lavan, Robert P.; Torres, Siddhartha; Heaney, Kathleen	Animals	10.3390/ani13101599	2023
Utilization of herbals for the managements of cattle ticks.	Parte, S. G.; Patil, R. D.; Patil, M. A.; Patel, N. S.; Chavan, J. A.	International Journal of Current Microbiology and Applied Sciences		2014
Molecular evidence of Rickettsia ricketssii and Rickettsia Felis in ticks collected from cattle on the coast of Chiapas.	Danis-Lozano, Rogelio; Camacho-Ramírez, Susana; Álvarez-Hernández, Gerardo; Leyva-Gastelum, Marcia; Cisneros-Vásquez, Luis Alberto; Dzul-Rosado, Karla R.; Fernández-Salas, Ildefonso; López-Ordoñez, Teresa	Salud Pública de México	10.21149/14229	2023
Diversity and phylogeny of cattle ixodid ticks and associated spotted fever group Rickettsia spp. in Tunisia.	Kratou, Myriam; Belkahia, Hanene; Selmi, Rachid; Andolsi, Rihab; Dhibi, Mokhtar; Mhadhbi, Moez; Messadi, Lilia; Said, Mourad Ben	Pathogens	10.3390/pathogens12040552	2023
The spinose ear tick of horse.	Bhaskar, C. G.; Joseph, S. A.	Centaur		1985
Ticks and antibodies: may parasite density and tick evasion influence the outcomes following immunization protocols?	Leal, Bruna Ferreira; Ferreira, Carlos Alexandre Sanchez	Veterinary Parasitology	10.1016/j.vetpar.2021.109610	2021
In vitro and in vivo acaricide action of juvenoid analogs produced from the chemical modification of Cymbopogon spp. and Corymbia citriodora essential oil on the cattle tick Rhipicephalus (Boophilus) microplus.	Chagas, A. C. S.; Domingues, L. F.; Fantatto, R. R.; Giglioti, R.; Oliveira, M. C. S.; Oliveira, D. H.; Mano, R. A.; Jacob, R. G.	Veterinary Parasitology	10.1016/j.vetpar.2014.06.030	2014
Acquisition and transmission of Theileria parva by vector tick, Rhipicephalus appendiculatus.	Konnai, S.; Imamura, S.; Nakajima, C.; Witola, W. H.; Yamada, S.; Simuunza, M.; Nambota, A.; Yasuda, J.; Ohashi, K.; Onuma, M.	Acta Tropica	10.1016/j.actatropica.2006.06.008	2006
Tropical bont tick (Amblyomma variegatum) eradication in the Caribbean. The St. Kitts experience.	Phillip, K. S. C.	Annals of the New York Academy of Sciences	10.1111/j.1749-6632.2000.tb05308.x	2000
Partial characterization of tick-borne encephalitis virus isolates from ticks of Southern Ukraine.	Yurchenko, O. O.; Dubina, D. O.; Vynograd, N. O.; Gonzalez, J. P.	Vector Borne and Zoonotic Diseases	10.1089/vbz.2016.2094	2017
Molecular detection of tick-borne pathogens in bovine blood and ticks from Khentii, Mongolia.	Fischer, Timon; Myalkhaa, Mungunbariya; Krücken, Jürgen; Battsetseg, Gonchigoo; Batsukh, Zayat; Baumann, Maximilian P. O.; Clausen, Peter-Henning; Nijhof, Ard M.	Transboundary and Emerging Diseases	10.1111/tbed.13315	2020
Prevalence of Borrelia burgdorferi sensu lato in the tick Ixodes ricinus in the Styrian mountains of Austria.	Stünzner, D.; Hubálek, Z.; Halouzka, J.; Wendelin, I.; Sixl, W.; Marth, E.	Wiener Klinische Wochenschrift	10.1007/s00508-006-0695-x	2006
Hemogram in Bos taurus × Bos indicus cattle infested with ticks.	Velázquez-Morales, José Vicente; Alejandro-Gallegos, Álvaro; Ponce-Covarrubias, José Luis; Conde-Hinojosa, Miguel Paul; Pérez Sato, Marcos; Valencia-Franco, Edgar	Archivos Latinoamericanos de Producción Animal	10.53588/alpa.310557	2023
Livestock owners’ worry and fear of tick-borne diseases.	Johansson, Maria; Mysterud, Atle; Flykt, Anders	Parasites and Vectors	10.1186/s13071-020-04162-7	2020
Identification of In vitro culture derived immunogenic antigens from local isolates of Babesia bigemina.	Abid, Asadullah; Akbar, Haroon; Ali, Sikandar; Khan, Matiullah; Abbasi, Adeel Mumtaz; Rehman, Zia Ul; Rashid, Imran	International Journal of Agriculture and Biology	10.17957/IJAB/15.1851	2021
Tick paralysis. An appraisal of natural and experimental data.	Gregson, J. D.	Monograph, Canada Department of Agriculture		1973
Prevalence of piroplasma in ticks collected from dogs and cattle in Guangxi, South China determined by reverse line blot hybridization assay.	Sun, Y. L.; Liu, Q.; Zhang, Y.; He, L.; Yu, L.; Zhao, J. L.	Journal of Parasitology	10.1645/18-60	2019
Control of Dermacentor marginatus in sheep in Germany.	Liebisch, A.	Tick biology and control. Proceedings of an International Conference held from 27-29 January 1981, under the auspices of the Tick Research Unit, Rhodes University, Grahamstown, South Africa.		1981
Ticks and arthropod-borne viruses in South Africa.	Jupp, P. G.; McIntosh, B. M.	Tick biology and control. Proceedings of an International Conference held from 27-29 January 1981, under the auspices of the Tick Research Unit, Rhodes University, Grahamstown, South Africa.		1981
Guidelines for the assessment and cleanup of cattle tick dip sites for residential purposes.	McDougall, K. W.; Macoun, T. W.	Guidelines for the assessment and cleanup of cattle tick dip sites for residential purposes.		1996
Tick paralysis caused by Amblyomma maculatum on the Mexican Pacific coast.	Espinoza-Gomez, F.; Newton-Sanchez, O.; Flores-Cazares, G.; Cruz-Ruiz, M. de la; Melnikov, V.; Austria-Tejeda, J.; Rojas-Larios, F.	Vector Borne and Zoonotic Diseases
An in-vivo study of the efficacy and safety of ethno-veterinary remedies used to control cattle ticks by rural farmers in the Eastern Cape Province of South Africa.	Moyo, B.; Masika, P. J.; Dube, S.; Maphosa, V.	Tropical Animal Health and Production	10.1007/s11250-009-9348-1	2009
Vaccination of cattle with the Babesia bovis sexual-stage protein HAP2 abrogates parasite transmission by Rhipicephalus microplus ticks.	Silva, Marta G.; Bastos, Reginaldo G.; Laughery, Jacob M.; Alzan, Heba F.; Rathinasamy, Vignesh A.; Cooke, Brian M.; Suarez, Carlos E.	npj Vaccines	10.1038/s41541-023-00741-8	2023
Host-odour recognition in two tick species is coded in a blend of vertebrate volatiles.	Osterkamp, J.; Wahl, U.; Schmalfuss, G.; Haas, W.	Journal of Comparative Physiology. A, Sensory, Neural, and Behavioral Physiology	10.1007/s003590050366	1999
The technology of using “Barricade” against ixodid ticks causing hide defects in cattle.	Nepoklonova, M. I.; Belyaeva, A. P.; Nepoklonov, A. A.	Struktura, tovarno-tekhnologicheskie svoĭstva, uluchshenie kachestva i ratsional’noe ispol’zovanie syr’ya i produktov zhivotnovodstva		1985
An ivermectin sustained release bolus in cattle: its effects on the tick Ixodes ricinus.	Taylor, S. M.; Kenny, J.	Medical and Veterinary Entomology	10.1111/j.1365-2915.1990.tb00272.x	1990
Molecular characterization and assessment of risk factors associated with Theileria annulata infection.	Ullah, Karim; Numan, Muhammad; Alouffi, Abdulaziz; Almutairi, Mashal M.; Zahid, Hafsa; Khan, Majid; Islam, Zia Ul; Kamil, Atif; Safi, Sher Zaman; Ahmed, Haroon; Tanaka, Tetsuya; Ali, Abid	Microorganisms	10.3390/microorganisms10081614	2022
Detection of naturally infected vector ticks (Acari: Ixodidae) by different species of Babesia and Theileria agents from three different enzootic parts of Iran.	Abdigoudarzi, M.	Journal of Arthropod-Borne Diseases		2013
Mathematical models of the life-cycle of the sheep tick, Ixodes ricinus L.	Gardiner, W. P.	Mathematical models of the life-cycle of the sheep tick, Ixodes ricinus L.		1980
Molecular detection of Theileria annulata among dairy cattle and vector ticks in the Herat area, Afghanistan.	Amiri, M. Samiurahman; Yaghfoori, S.; Razmi, Gh	Archives of Razi Institute	10.22092/ARI.2019.128212.1407	2021
The Gulf Coast tick, Amblyomma maculatum (Ixodida: Ixodidae), and spotted fever group Rickettsia in the highly urbanized Northeastern United States.	Bajwa, Waheed I.; Tsynman, Leonid; Egizi, Andrea M.; Tokarz, Rafal; Maestas, Lauren P.; Fonseca, Dina M.	Journal of Medical Entomology	10.1093/jme/tjac053	2022
Detection of winter tick, Dermacentor albipictus, infestations using near infrared reflectance spectroscopy of bovine feces.	Hays, Samantha R.; Rich, Brian T.; Longnecker, Michael T.; Angerer, Jay P.; Tolleson, Douglas R.; Teel, Pete D.	Veterinary Parasitology	10.1016/j.vetpar.2023.110045	2023
Coupling tick population and parasite infection dynamics in order to test scenarios to control bovine babesiosis.	Hoch, T.; Goebel, J.; Agoulon, A.; Malandrin, L.	Proceedings of the Society for Veterinary Epidemiology and Preventive Medicine, Leipzig, Germany, 23rd-25th March 2011		2011
Crucial role for basophils in acquired protective immunity to tick infestation.	Karasuyama, H.; Tabakawa, Y.; Ohta, T.; Wada, T.; Yoshikawa, S.	Frontiers in Physiology	10.3389/fphys.2018.01769	2018
Tick-borne diseases and their vectors in Iran.	Rak, H.	Tick-borne diseases and their vectors.		1978
Molecular detection of Rickettsia africae in Amblyomma ticks collected in cattle from Southern and Central Mozambique.	Magaia, Vlademiro; Taviani, Elisa; Cangi, Nidia; Neves, Luis	Journal of Infection in Developing Countries	10.3855/jidc.11625	2020
Molecular detection of tick-borne pathogens in ticks collected from Hainan Island, China.	Lu, Miao; Tang, Guang Peng; Bai, Xiao Song; Qin, Xin Cheng; Wang, Wen; Guo, Wen Ping; Li, Kun	Biomedical and Environmental Sciences	10.3967/bes2021.081	2021
Tick paralysis in North America and Australia.	Malik, R.; Farrow, B. R. H.	Veterinary Clinics of North America, Small Animal Practice	10.1016/S0195-5616(91)50016-4	1991
Virome analysis of three Ixodidae ticks species from Colombia: a potential strategy for discovering and surveying tick-borne viruses.	Orozco, Mateo Orozco; Gómez, Giovan F.; Alzate, Juan F.; Isaza, Juan P.; Gutiérrez, Lina A.	Infection, Genetics and Evolution	10.1016/j.meegid.2021.105103	2021
Isolation of Francisella tularensis from a tick Haemaphysalis flava parasitized on a dead hare and serologic survey on range cattle in Kawatabi Farm, Miyagi Prefecture, Japan.	Fujita, H.; Ootake, H.; Ohara, S.	Japanese Journal of Sanitary Zoology		1985
First detection of Ehrlichia minasensis in Hyalomma marginatum ticks collected from cattle in Corsica, France.	Cicculli, V.; Masse, S.; Capai, L.; Lamballerie, X. de; Charrel, R.; Falchi, A.	Veterinary Medicine and Science	10.1002/vms3.140	2019
The control of some tick-borne diseases in South Africa.	Bigalke, R. D.; De Vos, A. J.; Barrowman, R. P.	Bulletin de l’Office International des Epizooties		1976
Comparison of surface proteins of Anaplasma marginale grown in tick cell culture, tick salivary glands, and cattle.	Barbet, A. F.; Blentlinger, R.; Yi JooYoung, Yi JooYoung; Lundgren, A. M.; Blouin, E. F.; Kocan, K. M.	Infection and Immunity		1999
Allelic variation in protein tyrosine phosphatase receptor type-C in cattle influences erythrocyte, leukocyte and humoral responses to infestation with the cattle tick Rhipicephalus australis.	Jonsson, Nicholas N.; Cox, David K.; Piper, Emily K.; Valdivieso, Emily F. Mantilla; Constantinoiu, Constantin; Jackson, Louise A.; Stear, Michael J.; Ross, Elizabeth M.; Tabor, Ala E.	Frontiers in Immunology	10.3389/fimmu.2021.675979	2021
Pathogenic Rickettsia, Anaplasma, and Ehrlichia in Rhipicephalus microplus ticks collected from cattle and laboratory hatched tick larvae.	Xu, Jiao; Gu, Xiao-Lan; Jiang, Ze-Zheng; Cao, Xiao-Qian; Wang, Rui; Peng, Qiu-Ming; Li, Ze-Min; Zhang, Li; Zhou, Chuan-Min; Qin, Xiang-Rong; Yu, Xue-Jie	PLoS Neglected Tropical Diseases	10.1371/journal.pntd.0011546	2023
Reproductive and safety assessment of vaccination with GavacTM against the cattle tick (Boophilus microplus).	Boué, O.; Redondo, M.; Montero, C.; Rodríguez, M.; Fuente, J. de la	Theriogenology	10.1016/S0093-691X(99)00097-7	1999
Molecular survey and phylogenetic analysis of tick-borne pathogens in ticks infesting cattle from two South Indian states.	Krishnamoorthy, Paramanandham; Sudhagar, Subramanium; Goudar, Akshata Lokanath; Jacob, Siju Susan; Suresh, Kuralayanapalya Puttahonappa	Veterinary Parasitology: Regional Studies and Reports	10.1016/j.vprsr.2021.100595	2021
Molecular detection of tick-borne pathogens in cattle from Southwestern Ethiopia.	Hailemariam, Z.; Krücken, J.; Baumann, M.; Ahmed, J. S.; Clausen, P. H.; Nijhof, A. M.	PLoS ONE	10.1371/journal.pone.0188248	2017
Tick fauna of cattle in northeastern part of Serbia (Banat).	Pavlović, I.; Bojkovski, J.; Caro-Petrovic, V.; Csordás, F.; Mederle, N.; Becskei, Z.; Seman, M.	Lucrari Stiintifice - Universitatea de Stiinte Agricole a Banatului Timisoara, Medicina Veterinara		2022
Effectiveness of some plant extracts on tick Boophilus microplus (Canestrini) infestation in cattle.	Shrivastava, S. K.; Das, K.	Journal of Applied Zoological Researches		2003
Level of tick infestation associated with individual factors of cattle in subtropical livestock farms in Ecuador.	Pérez-Otáñez, Ximena; Paucar-Quishpe, Valeria; Buitrón, José; Ron-Garrido, Lenin; Grijalva, Jorge; Pérez-Escalante, Cecilia; Arciniegas-Ortega, Susana; Cepeda-Bastidas, Darío; Enríquez, Sandra; Saegerman, Claude; Vanwambeke, Sophie O.; Rodríguez-Hidalgo, Richar	Siembra	10.29166/siembra.v10i2.5530	2023
Tick population on large and small ruminant species in the Port-Bouët cattle market in Abidjan, Ivory Coast.	Yao-Acapovi, G. L.; Mavoungou, J. F.; Sevidzem, S. L.	Livestock Research for Rural Development		2018
Tick infestation and occurrence of Anaplasma phagocytophilum and piroplasms in cattle in the Republic of Serbia.	Vasić, A.; Nieder, M.; Zdravković, N.; Bojkovski, J.; Bugarski, D.; Pavlović, I.; Silaghi, C.	Parasitology Research	10.1007/s00436-018-5867-x	2018
Participatory and conventional investigation of tick infestation in camels and cattle of Somali pastoral areas, eastern Ethiopia.	Jama, Mohamoud Mohamed; Hussein, Hassan Abdi; Abdi, Shaban Mohamed; Feyera, Teka	Journal of Parasitology Research	10.1155/2023/5840827	2023
Chemical tick control practices in southwestern and northwestern Uganda.	Vudriko, P.; Okwee-Acai, J.; Byaruhanga, J.; Tayebwa, D. S.; Okech, S. G.; Tweyongyere, R.; Wampande, E. M.; Okurut, A. R. A.; Mugabi, K.; Muhindo, J. B.; Nakavuma, J. L.; Umemiya-Shirafuji, R.; Xuan XueNan, Xuan XueNan; Suzuki, H.	Ticks and Tick-borne Diseases	10.1016/j.ttbdis.2018.03.009	2018
Detection of tick-borne pathogens in ticks from cattle in western highlands of Cameroon.	Ngnindji-Youdje, Yannick; Diarra, Adama Zan; Lontsi-Demano, Michel; Tchuinkam, Timoléon; Parola, Philippe	Microorganisms	10.3390/microorganisms10101957	2022
Genotype by environment interaction for tick resistance of Hereford and Braford beef cattle using reaction norm models.	Mota, R. R.; Tempelman, R. J.; Lopes, P. S.; Aguilar, I.; Silva, F. F.; Cardoso, F. F.	Genetics, Selection, Evolution
Bioactivity of Meliaceae, Amaryllidaceae, Solanaceae and Amaranthaceae plant aqueous extracts against the cattle tick Rhipicephalus microplus.	Luns, Darcy Adriann Rebonato; Soares, Lucas de Souza; Guedes, Natália Assis; Martins, Isabella Vilhena Freire; Severi, Juliana Aparecida; Costa, Adilson Vidal; Morais, Pedro Alves Bezerra; de Queiroz, Vagner Tebaldi	Natural Product Research	10.1080/14786419.2021.2016744	2022
Epidemiological study of piroplasmosis and its tick vectors among sheep and cattle in the Stranja area of Bulgaria. II. Tick vectors.	Trifonov, T.; Rusev, V.	Veterinarna Sbirka		1989
Mechanisms of acaricide resistance in the cattle tick Rhipicephalus (Boophilus) microplus in Sri Lanka.	Bandara, K. M. U. J.; Karunaratne, S. H. P. P.	Pesticide Biochemistry and Physiology	10.1016/j.pestbp.2017.05.002	2017
The effect of tick control on the prevalence of dermatophilosis on indigenous cattle in Ghana.	Morrow, A. N.; Arnott, J. L.; Heron, I. D.; Koney, E. B. M.; Walker, A. R.	Revue d’Élevage et de Médecine Vétérinaire des Pays Tropicaux		1993
Genetic characterization of tick-borne pathogens in ticks infesting cattle and sheep from three South African provinces.	Guo HuanPing, Guo HuanPing; Moumouni, P. F. A.; Thekisoe, O.; Gao Yang, Gao Yang; Liu MingMing, Liu MingMing; Li JiXu, Li JiXu; Galon, E. M.; Efstratiou, A.; Wang GuanBo, Wang GuanBo; Jirapattharasate, C.; Ringo, A. E.; Mtshali, K.; Inoue, N.; Suzuki, H.; Xuan XueNan, Xuan XueNan	Ticks and Tick-borne Diseases	10.1016/j.ttbdis.2019.04.008	2019
Assessment of alternative models for genetic analysis of worm and tick infestation in Nellore cattle.	Passafaro, T. L.; Lopes, F. B.; Murphy, T. W.; Valente, B. D.; Leite, R. C.; Rosa, G. J. M.; Toral, F. L. B.	Livestock Science	10.1016/j.livsci.2020.104276	2021
Molecular investigation of tick-borne infections in cattle from Xinjiang Uygur Autonomous Region, China.	Li YongChang, Li YongChang; Li JiXu, Li JiXu; Chahan BaYin, Chahan BaYin; Guo QingYong, Guo QingYong; Zhang Yang, Zhang Yang; Moumouni, P. F. A.; Lee SeungHun, Lee SeungHun; Liu MingMing, Liu MingMing; Galon, E. M.; Guo HuanPing, Guo HuanPing; Gao Yang, Gao Yang; Song RuiQi, Song RuiQi; Li Min, Li Min; Tumwebaze, M. A.; Benedicto, B.; Xuan XueNan, Xuan XueNan	Parasitology International		2020
Molecular investigation of tick-borne haemoparasite infections among transhumant zebu cattle in Karamoja Region, Uganda.	Byaruhanga, C.; Collins, N. E.; Knobel, D.; Chaisi, M. E.; Vorster, I.; Steyn, H. C.; Oosthuizen, M. C.	Veterinary Parasitology: Regional Studies and Reports	10.1016/j.vprsr.2016.06.004	2016
Seroprevalence of Crimean-Congo haemorrhagic fever in Indian cattle and buffaloes.	Sarangi, Laxmi N.; Mulpuri, Hemanjali; Rana, Samir K.; Prasad, Amitesh; Muthappa, Ponnanna N.	Journal of Vector Borne Diseases	10.4103/0972-9062.364722	2023
Molecular identification and prevalence of tick-borne pathogens in zebu and taurine cattle in North Cameroon.	Abanda, B.; Paguem, A.; Abdoulmoumini, M.; Kingsley, M. T.; Renz, A.; Eisenbarth, A.	Parasites and Vectors		2019
A knowledge, attitudes, and practices study on ticks and tick-borne diseases in cattle among farmers in a selected area of eastern Bhutan.	Namgyal, Jamyang; Tenzin, Tenzin; Checkley, Sylvia; Lysyk, Tim J.; Rinchen, Sangay; Gurung, Ratna B.; Dorjee, Sithar; Couloigner, Isabelle; Cork, Susan C.	PLoS ONE	10.1371/journal.pone.0247302	2021
Acaricides resistance in ticks: selection, diagnosis, mechanisms, and mitigation.	Obaid, Muhammad Kashif; Islam, Nabila; Alouffi, Abdulaziz; Khan, Alam Zeb; da Silva Vaz Jr, Itabajara; Tanaka, Tetsuya; Ali, Abid	Frontiers in Cellular and Infection Microbiology	10.3389/fcimb.2022.941831	2022
Molecular prevalence and risk factors associated with tick-borne pathogens in cattle in Western Kenya.	Chiuya, Tatenda; Villinger, Jandouwe; Masiga, Daniel K.; Ondifu, Dickens O.; Murungi, Maurice K.; Wambua, Lillian; Bastos, Armanda D. S.; Fèvre, Eric M.; Falzon, Laura C.	BMC Veterinary Research	10.1186/s12917-021-03074-7	2021
Is the cattle tick Rhipicephalus annulatus Say, 1821 reared on the rabbit?	Abdel-Shafy, S.	Journal of Parasitic Diseases	10.1007/s12639-018-1000-4	2018
Modeling the impact of climate and landscape on the efficacy of white tailed deer vaccination for cattle tick control in northeastern Mexico.	Estrada-Peña, A.; Carreón, D.; Almazán, C.; Fuente, J. de la	PLoS ONE	10.1371/journal.pone.0102905	2014
Effects of wildlife and cattle on tick abundance in central Kenya.	Keesing, F.; Allan, B. F.; Young, T. P.; Ostfeld, R. S.	Ecological Applications	10.1890/12-1607.1	2013
Molecular detection and characterization of tick-borne haemoparasites among cattle on Zanzibar island, Tanzania.	Ringo, Aaron Edmond; Rizk, Mohamed Abdo; Adjou Moumouni, Paul Franck; Liu, Ming-ming; Galon, Eloiza May; Li, Yong-chang; Ji, Sheng-wei; Tumwebaze, Maria; Byamukama, Benedicto; Thekisoe, Oriel; Xuan, Xue-nan	Acta Tropica	10.1016/j.actatropica.2020.105598	2020
The efficacy of neem seed extract (Azadirachta indica) to control tick infestation in Tswana, Simmentaler and Brahman cattle.	Webb, E. C.; David, M.	South African Journal of Animal Science		2002
The role of basophils in acquired protective immunity to tick infestation.	Yoshikawa, Soichiro; Miyake, Kensuke; Kamiya, Atsunori; Karasuyama, Hajime	Parasite Immunology	10.1111/pim.12804	2020
Chemical composition and efficacy of dichloromethane extract of Croton sphaerogynus Baill. (Euphorbiaceae) against the cattle tick Rhipicephalus microplus (Acari: Ixodidae).	Righi, A. A.; Motta, L. B.; Klafke, G. M.; Pohl, P. C.; Furlan, C. M.; Santos, D. Y. A. C.; Salatino, M. L. F.; Negri, G.; Labruna, M. B.; Salatino, A.	Veterinary Parasitology	10.1016/j.vetpar.2012.11.005	2013
Autochthonous tick-borne encephalitis virus-seropositive cattle in Belgium: a risk-based targeted serological survey.	Roelandt, S.; Suin, V.; Riocreux, F.; Lamoral, S.; Heyden, S. van der; Stede, Y. van der; Lambrecht, B.; Caij, B.; Brochier, B.; Roels, S.; Gucht, S. van	Vector Borne and Zoonotic Diseases	10.1089/vbz.2014.1576	2014
Ticks infesting cattle and humans in the Yungas Biogeographic Province of Argentina, with notes on the presence of tick-borne bacteria.	Saracho-Bottero, M. N.; Tarragona, E. L.; Sebastian, P. S.; Venzal, J. M.; Mangold, A. J.; Guglielmone, A. A.; Nava, S.	Experimental and Applied Acarology	10.1007/s10493-018-0208-4	2018
Zoonoses transmitted by ticks (tick-borne encephalitis and Lyme borreliosis): preliminary results.	Cristofolini, A.; Bassetti, D.; Schallenberg, G.	Medicina del Lavoro		1993
Molecular evidence of tick-borne pathogens in Hyalomma anatolicum ticks infesting cattle in Xinjiang Uygur Autonomous Region, Northwestern China.	Yu PeiFa, Yu PeiFa; Liu ZhiJie, Liu ZhiJie; Niu QingLi, Niu QingLi; Yang JiFei, Yang JiFei; Abdallah, M. O.; Chen Ze, Chen Ze; Liu GuangYuan, Liu GuangYuan; Luo JianXun, Luo JianXun; Yin Hong, Yin Hong	Experimental and Applied Acarology	10.1007/s10493-017-0162-6	2017
Tick-borne pathogens and body condition of cattle in smallholder rural livestock production systems in East and West Africa.	Heylen, Dieter J. A.; Kumsa, Bersissa; Kimbita, Elikira; Frank, Mwiine Nobert; Muhanguzi, Dennis; Jongejan, Frans; Adehan, Safiou Bienvenu; Toure, Alassane; Aboagye-Antwi, Fred; Ogo, Ndudim Isaac; Juleff, Nick; Crafford, Dionne; Fourie, Josephus; Labuchange, Michel; Madder, Maxime	Parasites and Vectors	10.1186/s13071-023-05709-0	2023
Farmers’ perceptions and knowledge of cattle adaptation to heat stress and tick resistance in the Eastern Cape, South Africa.	Katiyatiya, C. L. F.; Muchenje, V.; Mushunje, A.	Asian-Australasian Journal of Animal Sciences	10.5713/ajas.2014.14174	2014
Changes in serum biomarkers of oxidative stress in cattle vaccinated with tick recombinant antigens: a pilot study.	Contreras, Marinela; Rubio, Camila Peres; de La Fuente, José; Villar, Margarita; Merino, Octavio; Mosqueda, Juan; Cerón, José Joaquín	Vaccines	10.3390/vaccines9010005	2020
Relationship between pharmacokinetics of ivermectin (3.15%) and its efficacy to control the infestation with the tick Rhipicephalus (Boophilus) microplus in cattle.	Nava, S.; Rossner, M. V.; Ballent, M.; Mangold, A. J.; Lanusse, C.; Lifschitz, A.	Veterinary Parasitology	10.1016/j.vetpar.2019.03.008	2019
A survey of ixodid ticks feeding on cattle and prevalence of tick-borne pathogens in the Black Sea region of Turkey.	Aktas, M.; Altay, K.; Ozubek, S.; Dumanlİ, N.	Veterinary Parasitology
Distribution and seasonal activity of tick species on cattle in the West Aegean region of Turkey.	Bakİrcİ, S.; Saralİ, H.; Aydİn, L.; Eren, H.; Karagenc, T.	Experimental and Applied Acarology
Molecular detection and characterization of tick-borne protozoan and rickettsial pathogens isolated from cattle on Pemba Island, Tanzania.	Ringo, A. E.; Moumouni, P. F. A.; Lee SeungHun, Lee SeungHun; Liu MingMing, Liu MingMing; Khamis, Y. H.; Gao Yang, Gao Yang; Guo HuanPing, Guo HuanPing; Zheng WeiQing, Zheng WeiQing; Efstratiou, A.; Galon, E. M.; Li JiXu, Li JiXu; Tiwananthagorn, S.; Inoue, N.; Suzuki, H.; Thekisoe, O.; Xuan XueNan, Xuan XueNan	Ticks and Tick-borne Diseases	10.1016/j.ttbdis.2018.06.014	2018
Prevalence, species identification, and associated risk factor ixodid tick infestation of cattle in Selamago district Southern Ethiopia.	Belete, Worku; Mekuria, Solomon	Environmental Health Insights	10.1177/11786302231211076	2023
Effects of anti-tick vaccines, recombinant serine protease inhibitors (RAS-1-2) and RIM 36 antigens against Rhipicephalus appendiculatus ticks’ feeding on Zebu cattle in Uganda.	Magona, J. W.; Ssekitto, C. M. B.; Mwayi, W. T.; Walubengo, J.; Otim, C. P.; Sugimoto, C.; Onuma, M.	Bulletin of Animal Health and Production in Africa		2017
The cattle fever tick, Rhipicephalus microplus, as a model for forward pharmacology to elucidate kinin GPCR function in the Acari.	Xiong, Cai-xing; Baker, Dwight; Pietrantonio, Patricia V.	Frontiers in Physiology	10.3389/fphys.2019.01008	2019
Genetic diversity of tick (Acari: Ixodidae) populations and molecular detection of Anaplasma and Ehrlichia infesting beef cattle from upper-northeastern Thailand.	Thinnabut, Kanchana; Rodpai, Rutchanee; Sanpool, Oranuch; Maleewong, Wanchai; Tangkawanit, Ubon	Infection, Genetics and Evolution	10.1016/j.meegid.2022.105394	2023
Morphological and molecular characterization of ticks infesting cattle and buffaloes in different agro-climatic zones in Andhra Pradesh, India, and factors associated with high tick prevalence.	Kandi, Suneetha; Chennuru, Sreedevi; Chitichoti, Jyothisree; Metta, Muralidhar; Krovvidi, Sudhakar	International Journal of Acarology	10.1080/01647954.2022.2058085	2022
Cattle tick control in New Caledonia: new alternatives to chemical treatment.	Hüe, Thomas	Bulletin des GTV		2022
Tick burden and prevalence of Theileria parva infection in Tarime zebu cattle in the lake zone of Tanzania.	Laisser, E. L. K.; Kipanyula, M. J.; Msalya, G.; Mdegela, R. H.; Karimuribo, E. D.; Mwilawa, A. J.; Mwega, E. D.; Kusiluka, L.; Chenyambuga, S. W.	Tropical Animal Health and Production	10.1007/s11250-014-0651-0	2014
Differential identification of Anaplasma in cattle and potential of cattle to serve as reservoirs of Anaplasma capra, an emerging tick-borne zoonotic pathogen.	Seo MinGoo, Seo MinGoo; Ouh InOhk, Ouh InOhk; Lee HaeSeung, Lee HaeSeung; Geraldino, P. J. L.; Rhee ManHee, Rhee ManHee; Kwon OhDeog, Kwon OhDeog; Kwak DongMi, Kwak DongMi	Veterinary Microbiology	10.1016/j.vetmic.2018.10.008	2018
Effects of silica-based cimexa and drione dusts against lone star tick (ixodida: Ixodidae) on cattle.	Showler, Allan T.; Harlien, Jessica L.	Journal of Medical Entomology	10.1093/jme/tjz180	2020
Viral diversity of tick species Parasitizing cattle and dogs in Trinidad and Tobago.	Sameroff, S.; Tokarz, R.; Charles, R. A.; Komal Jain, Komal Jain; Oleynik, A.; Che XiaoYu, Che XiaoYu; Georges, K.; Carrington, C. V.; Lipkin, W. I.; Oura, C.	Scientific Reports	10.1038/s41598-019-46914-1	2019
Tick-borne fever in cattle in the Netherlands.	Kuil, H.; Molenkamp, G. J.; Meyer, J. C.; Meyer, P.	Netherlands Journal of Veterinary Science		1972
In vitro effect of seven essential oils on the reproduction of the cattle tick Rhipicephalus microplus.	Pazinato, R.; Volpato, A.; Baldissera, M. D.; Santos, R. C. V.; Baretta, D.; Vaucher, R. A.; Giongo, J. L.; Boligon, A. A.; Stefani, L. M.; Silva, A. S. da	Journal of Advanced Research	10.1016/j.jare.2016.05.003	2016
Exploitation of chemical, herbal and nanoformulated acaricides to control the cattle tick, Rhipicephalus (Boophilus) microplus - a review.	Balan Banumathi, Balan Banumathi; Baskaralingam Vaseeharan, Baskaralingam Vaseeharan; Periyannan Rajasekar, Periyannan Rajasekar; Prabhu, N. M.; Palaniappan Ramasamy, Palaniappan Ramasamy; Kadarkarai Murugan, Kadarkarai Murugan; Canale, A.; Benelli, G.	Veterinary Parasitology	10.1016/j.vetpar.2017.07.021	2017
Tick control methods used by resource-limited farmers and the effect of ticks on cattle in rural areas of the Eastern Cape Province, South Africa.	Moyo, B.; Masika, P. J.	Tropical Animal Health and Production	10.1007/s11250-008-9216-4	2009
B. divergens bovine babesiasis: stability, emergence and interactions with cocirculating protozoa in cattle and the tick vector.	Chauvin, A.; Malandrin, L.; Agoulon, A.; Bastian, S.; Cesbron, N.; L’Hostis, M.	15èmes Recontres autour des Recherches sur les Ruminants, Paris, les 3 et 4 décembre 2008		2008
Differential adhesion of major surface proteins 1a and 1b of the ehrlichial cattle pathogen Anaplasma marginale to bovine erythrocytes and tick cells.	Fuente, J. de la; Garcia-Garcia, J. C.; Blouin, E. F.; Kocan, K. M.	International Journal for Parasitology	10.1016/S0020-7519(00)00162-4	2001
Ixodid tick species infesting sheep and cattle in Kelardasht part (Chaloos), Iran.	Youssefi, M. R.; Keighobadi, M.; Asnaashari, M. Y.	Journal of Entomology		2008
Knowledge and perception on ticks, tick-borne diseases and indigenous cattle tolerance to East Coast fever in agro-pastoral communities of Lake Zone in Tanzania.	Laisser, E. L. K.; Chenyambuga, S. W.; Msalya, G.; Kipanyula, M. J.; Mdegela, R. H.; Karimuribo, E. D.; Mwilawa, A. J.; Kusiluka, L. J. M.	Livestock Research for Rural Development		2015
Preliminary evaluation of tick protein extracts and recombinant ferritin 2 as anti-tick vaccines targeting Ixodes ricinus in cattle.	Knorr, S.; Anguita, J.; Cortazar, J. T.; Hajdusek, O.; Kopáček, P.; Trentelman, J. J.; Kershaw, O.; Hovius, J. W.; Nijhof, A. M.	Frontiers in Physiology	10.3389/fphys.2018.01696	2018
Interpretation of the larval immersion test with ivermectin in populations of the cattle tick Rhipicephalus (Boophilus) microplus from Colombian farms.	Chaparro-Gutiérrez, Jenny J.; Villar, David; Schaeffer, David J.	Ticks and Tick-borne Diseases	10.1016/j.ttbdis.2019.101323	2020
Three cases of tick infestation (Amblyomma testudinarium) on grazing cattle in Aomori Prefecture, the northern part of Honshu, Japan.	Terada, Y.; Takahashi, T.; Abe, T.; Moriyama, Y.	Medical Entomology and Zoology	10.7601/mez.70.167	2019
A random small molecule library screen identifies novel antagonists of the kinin receptor from the cattle fever tick, Rhipicephalus microplus (Acari: Ixodidae).	Xiong, Caixing; Baker, Dwight; Pietrantonio, Patricia V.	Pest Management Science	10.1002/ps.6249	2021
Simulated interactions of white-tailed deer (Odocoileus virginianus), climate variation and habitat heterogeneity on southern cattle tick (Rhipicephalus (Boophilus) microplus) eradication methods in south Texas, USA.	Wang HsiaoHsuan, Wang HsiaoHsuan; Teel, P. D.; Grant, W. E.; Schuster, G.; León, A. A. P. de	Ecological Modelling	10.1016/j.ecolmodel.2016.10.001	2016
Detection and molecular characterization of Mogiana tick virus (MGTV) in Rhipicephalus microplus collected from cattle in a savannah area, Uberlândia, Brazil.	Pascoal, J. de O.; Siqueira, S. M. de; Maia, R. da C.; Szabó, M. P. J.; Yokosawa, J.	Ticks and Tick-borne Diseases	10.1016/j.ttbdis.2018.10.002	2019
Secretomic analysis of Beauveria bassiana related to cattle tick, Rhipicephalus microplus, infection.	Santi, L.; Coutinho-Rodrigues, C. J. B.; Berger, M.; Klein, L. A. S.; Souza, E. M. de; Rosa, R. L.; Guimarães, J. A.; Yates, J. R., III; Perinotto, W. M. S.; Bittencourt, V. R. E. P.; Beys-da-Silva, W. O.	Folia Microbiologica	10.1007/s12223-018-0659-3	2019
Comparative epidemiology of tick-borne diseases of cattle with emphasis on modelling.	Dallwitz, M. J.; Young, A. S.; Mahoney, D. F.; Sutherst, R. W.	Parasitology - Quo vadit? Proceedings of the 6th International Congress of Parasitology, 24-29 August 1986, Brisbane, Queensland, Australia.		1986
Molecular investigation of tick-borne pathogens in ixodid ticks infesting domestic animals (cattle and sheep) and small rodents (black rats) of Corsica, France.	Cicculli, V.; Capai, L.; Quilichini, Y.; Masse, S.; Fernández-Alvarez, A.; Minodier, L.; Bompard, P.; Charrel, R.; Falchi, A.	Ticks and Tick-borne Diseases	10.1016/j.ttbdis.2019.02.007	2019
The occurrence of the tick Haemaphysalis punctata (Can. & Franz., 1877) and Babesia major in cattle in north Germany.	Liebisch, A.; Melfsen, J.; Rahman, M. S.	Berliner und Münchener Tierärztliche Wochenschrift		1976
A list of the 70 species of Australian ticks; diagnostic guides to and species accounts of Ixodes holocyclus (paralysis tick), Ixodes cornuatus (southern paralysis tick) and Rhipicephalus australis (Australian cattle tick); and consideration of the place of Australia in the evolution of ticks with comments on four controversial ideas.	Barker, S. C.; Walker, A. R.; Campelo, D.	International Journal for Parasitology	10.1016/j.ijpara.2014.08.008	2014
The effects of the brown ear-tick, Rhipicephalus appendiculatus, on milk production of Sanga cattle.	Norval, R. A. I.; Sutherst, R. W.; Kurki, J.; Kerr, J. D.; Gibson, J. D.	Medical and Veterinary Entomology	10.1111/j.1365-2915.1997.tb00305.x	1997
Diagnostic value of rectal temperature of African cattle of variable coat colour infected with trypanosomes and tick-borne infections.	Magona, J. W.; Walubengo, J.; Olaho-Mukani, W.; Jonsson, N. N.; Eisler, M. C.	Veterinary Parasitology	10.1016/j.vetpar.2008.11.020	2009
Prevalence of tick-transmitted pathogens in cattle reveals that Theileria parva, Babesia bigemina and Anaplasma marginale are endemic in Burundi.	Nyabongo, Lionel; Kanduma, Esther G.; Bishop, Richard P.; Machuka, Eunice; Njeri, Alice; Bimenyimana, Alain V.; Nkundwanayo, Canesius; Odongo, David O.; Pelle, Roger	Parasites and Vectors	10.1186/s13071-020-04531-2	2021
Molecular diagnosis and biochemical studies of tick-borne diseases (anaplasmosis and babesiosis) in Aberdeen Angus cattle in new valley, Egypt.	Nasreldin, Nani; Ewida, Rania M.; Hamdon, Hatem; Elnaker, Yasser F.	Veterinary World	10.14202/vetworld.2020.1884-1891	2020
Invasive cattle ticks in East Africa: morphological and molecular confirmation of the presence of Rhipicephalus microplus in south-eastern Uganda.	Muhanguzi, Dennis; Byaruhanga, Joseph; Amanyire, Wilson; Ndekezi, Christian; Ochwo, Sylvester; Nkamwesiga, Joseph; Mwiine, Frank Norbert; Tweyongyere, Robert; Fourie, Josephus; Madder, Maxime; Schetters, Theo; Horak, Ivan; Juleff, Nick; Jongejan, Frans	Parasites and Vectors	10.1186/s13071-020-04043-z	2020
Clinical features associated with seroconversion to Anaplasma marginale, Babesia bigemina and Theileria parva infections in African cattle under natural tick challenge.	Magona, J. W.; Walubengo, J.; Olaho-Mukani, W.; Jonsson, N. N.; Welburn, S. C.; Eisler, M. C.	Veterinary Parasitology	10.1016/j.vetpar.2008.05.022	2008
Acaricidal properties of extracts from the aerial parts of Hypericum polyanthemum on the cattle tick Boophilus microplus.	Ribeiro, V. L. S.; Toigo, E.; Bordignon, S. A. L.; Gonçalves, K.; Poser, G. von	Veterinary Parasitology	10.1016/j.vetpar.2007.03.027	2007
Characterization of a strain of Serratia sp. with ixodicide activity against the cattle tick Rhipicephalus microplus.	Castro-Saines, Edgar; Hernandez-Ortiz, Ruben; Lagunes-Quintanilla, Rodolfo; Peña-Chora, Guadalupe	Experimental and Applied Acarology	10.1007/s10493-021-00640-4	2021
Tick-borne rickettiosis in Guadeloupe, the French West Indies: isolation of Rickettsia africae from Amblyomma variegatum ticks and serosurvey in humans, cattle and goats.	Parola, P.; Vestris, G.; Martinez, D.; Brochier, B.; Roux, V.; Raoult, D.	American Journal of Tropical Medicine and Hygiene		1999
Genome size and organization in the blacklegged tick, Ixodes scapularis and the Southern cattle tick, Boophilus microplus.	Ullmann, A. J.; Lima, C. M. R.; Guerrero, F. D.; Piesman, J.; Black, W. C.	Insect Molecular Biology	10.1111/j.1365-2583.2005.00551.x	2005
