# Supplementary material for: Geographical epidemiology of Hyalomma anatolicum and Rhipicephalus microplus in Pakistan: A systematic review
Source: PLoS One. 2024 Aug 23;19(8):e0309442. doi: 10.1371/journal.pone.0309442 (PMC11343457; doi:10.1371/journal.pone.0309442)
Supplement: S2 File — (XLSX) [file pone.0309442.s003.xlsx]

## Sheet: Sheet1
Title	Year	Source title	DOI	Status	Reason
Tick-borne diseases of bovines in Pakistan: major scope for future research and improved control	2015	Parasites and Vectors	https://doi.org/10.1186/s13071-015-0894-2	Excluded	Review
A Review of Tick and Tick Control Strategies in Pakistan	2022	Pakistan Journal of Medical & Health Sciences	https://doi.org/10.53350/pjmhs22161652	Excluded	Review
Systematic Review of Ticks and Tick-Borne Pathogens of Small Ruminants in Pakistan	2020	Pathogens	https://doi.org/10.3390/pathogens9110937	Excluded	Review
Spatio-temporal distribution of identified tick species from small and large ruminants of Pakistan	2022	Biologia	https://doi.org/10.1007/s11756-021-00865-z	Excluded	Review
Tick-borne haemoparasitic diseases in small ruminants in Pakistan: Current knowledge and future perspectives	2022	Saudi Journal of Biological Sciences	https://doi.org/10.1016/j.sjbs.2021.12.046	Excluded	Review
Mini Review: Current tick control strategies in Pakistan are possible environmental risks	2017	Iraqi Journal of Veterinary Sciences,	http://www.vetmedmosul.org/ijvs	Excluded	Review
Techniques for Managing Ticks and Tick-Borne Diseases Under Changing Climate; A review	2021	Egyptian Academic Journal of Biological Sciences, B. Zoology	DOI: 10.21608/eajbsz.2021.157728	Excluded	Review
Status of tick distribution in Bangladesh, India and Pakistan	2007	Parasitology Research	https://doi.org/10.1007/s00436-007-0684-7	Excluded	Review
Tick-borne Diseases in Sheep and Goats in Pakistan: A Systematic Review and Meta-analysis	2021	Acta Parasitology	https://doi.org/10.1007/s11686-021-00396-2	Excluded	Meta-analysis
An insight into the ecobiology, vector significance and control of Hyalomma ticks (Acari: Ixodidae): A review	2018	Acta Tropica	https://doi.org/10.1016/j.actatropica.2018.08.016	Excluded	Review
The problem of ticks and tick-borne diseases in India with special emphasis on progress in tick control research A review	2014	Journal of Vector Borne Diseases	https://journals.lww.com/jvbd/fulltext/2014/51040/problem_of_ticks_and_tick_borne_diseases_in_india.2.aspx	Excluded	Review
Animal buyers warned of tick-borne diseases	2019	Dawn News	https://www.dawn.com/news/1498691	Excluded	Opinion/News article
Climate change impacts on ticks and tick-borne infections	2021	Biologia	https://doi.org/10.1007/s11756-021-00927-2	Excluded	No tickcollection
Epidemiology and Risk Mapping of hard ticks (Ixodidae) infecting Small Ruminants in Khyber Pakhtunkhwa Province, Pakistan	2023	Journal of the Hellenic Veterinary Medical Society	https://doi.org/10.12681/jhvms.28972	Excluded	Lack of district information
Epizootiology and associated risk factors of tick fauna infecting domestic livestock population in district Faisalabad, Punjab, Pakistan	2022	Journal of the Hellenic Veterinary Medical Society	https://doi.org/10.12681/jhvms.26710	Excluded	Lack of district information/tick-number information
Epizootiology of ectoparasitic fauna infesting selected domestic cattle population of punjab, pakistan	2014	International Journal of Agriculture & Biology	https://www.cabidigitallibrary.org/doi/full/10.5555/20143189947	Excluded	Lack of district information/tick-number information
First Molecular Evidence of Coxiella burnetii in Ticks Collected from Dromedary Camels in Punjab, Pakistan	2022	Pakistan Veterinary Journal	10.29261/pakvetj/2021.073	Excluded	Not focused on tick collection
Genetic diversity of vector-borne pathogens in ixodid ticks infesting dogs from Pakistan with notes on Ehrlichia canis, Rickettsia raoultii and Dirofilaria immitis detection	2023	Parasites and Vectors	https://doi.org/10.1186/s13071-023-05804-2	Excluded	Not focused on tick collection
In vitro and in vivo efficacies of ivermectin and cypermethrin against the cattle tick Hyalomma anatolicum anatolicum (Acari: Ixodidae)	2009	Parasitology Research	https://doi.org/10.1007/s00436-009-1538-2	Excluded	Focused on drug resistance
Tick-borne pathogens shape the native microbiome within tick vectors	2020	Microorganism	https://doi.org/10.3390/microorganisms8091299	Excluded	Focused on tick-microbiome
PREVALENCE OF TICKS (IXODOIDEA, IXODIDAE) OF BUFFALOS AT THATTA AND ITS ADJOINING AREAS IN THE PROVINCE OF SINDH, PAKISTAN	1990	PROCEEDINGS OF PAKISTAN CONGRESS OF ZOOLOGY, VOL 10, 1990	https://www.cabidigitallibrary.org/doi/full/10.5555/19940502665	Excluded	Lack of district information
PREVALENCE OF TICKS (IXODOIDEA, IXODIDAE) OF SHEEP AT THATTA AND ITS ADJOINING AREAS IN THE PROVINCE OF SINDH, PAKISTAN	1993	PROCEEDINGS OF PAKISTAN CONGRESS OF ZOOLOGY, VOL 13, 1993	https://www.cabidigitallibrary.org/doi/full/10.5555/19940502665	Excluded	Lack of district information
PREVALENCE OF TICKS AND TICK BORNE PATHOGENS IN SOUTHERN PUNJAB, PAKISTAN	2018	Proceedings of Pakistan Congress of Zoology		Excluded	Lack of district information
Prevalence of ticks from buffaloes in different agro ecological zones of Punjab, Pakistan.	2019	International Journal of Biosciences	Prevalence of ticks from buffaloes in different agroecological zones of Punjab, Pakistan. Int. J. Biosci, 14, 140-145.	Excluded	Lack of district information
Prevalence of ticks on livestock in Faisalabad (Pakistan).	1993	Pakistan Veterinary Journal	https://www.cabidigitallibrary.org/doi/full/10.5555/19950500903	Excluded	Lack of information regarding number of ticks
Role of ixodid ticks in transmission of bacterial diseases in cattle and buffaloes in Pakistan.	1997	Pakistan Journal of Agricultural Sciences	https://www.cabidigitallibrary.org/doi/full/10.5555/19990502929	Excluded	Lack of district information/tick-number information
Spatio-temporal epidemiological survey reveals high infestation and extensive species diversity of hard ticks infesting camels from Pakistan	2023	SOUTH AFRICAN JOURNAL OF ANIMAL SCIENCE	https://www.ajol.info/index.php/sajas/article/view/264532	Excluded	Lack of district information/tick-number information
The incidence of ticks (Ixodoidea: Ixodidae) infesting sheep and goats in Sind Province, Pakistan.	1985	Pakistan Journal of Zoology	https://www.cabidigitallibrary.org/doi/full/10.5555/19870538683	Excluded	Lack of district information/tick-number information
Tick burden and tick species prevalence in small ruminants of different agencies of the Federally Administered Tribal Areas (FATA), Pakistan	2019	INTERNATIONAL JOURNAL OF ACAROLOGY	https://doi.org/10.1080/01647954.2019.1663930	Excluded	Lack of district information/tick-number information
Tick collection and infestation on buffaloes at Dera Ismail Khan,KPK, Pakistan	2022	BIOSCIENCE RESEARCH		Excluded	Lack of district information/tick-number information
Tick-borne viruses of West Pakistan. I. IV. Viruses similar to, or identical with, Crimean hemorrhagic fever (Congo-Semunya), Wad Medani and Pak Argas 461 isolated from ticks of the Changa Manga Forest, Lahore District, and of Hunza, Gilgit Agency, W. Pakistan.	1970	American Journal of Epidemiology	https://doi.org/10.1093/oxfordjournals.aje.a121199	Excluded	Lack of district information/tick-number information
Acaricide resistance in cattle ticks and approaches to its management: The state of play	2014	Veterinary Parasitology	https://doi.org/10.1016/j.vetpar.2014.03.006	Excluded	Focused on Acaricides Resistance
Acaricides Resistance in Ticks: Selection, Diagnosis, Mechanisms, and Mitigation	2022	Frontiers in Cellular and Infection Microbiology	https://doi.org/10.3389/fcimb.2022.941831	Excluded	Focused on Acaricides Resistance
