# Supplementary material for: Geographical epidemiology of Hyalomma anatolicum and Rhipicephalus microplus in Pakistan: A systematic review
Source: PLoS One. 2024 Aug 23;19(8):e0309442. doi: 10.1371/journal.pone.0309442 (PMC11343457; doi:10.1371/journal.pone.0309442)
Supplement: S3 File — (XLSX) [file pone.0309442.s004.xlsx]

## Sheet: Sheet1
						Identification Method
	No#	Duration of tick Collection	Title of Study	Province	Districts	Morphology	PCR	Host/Environment	R. microplus	Pathogens detected from R. microplus	H. anatolicum	Pathogens detected from H. anatolicum	Total ticks Collected	Positive percentage (Animals infested/Animal examined)	Sampling Method	Reference	Reason for inclusion	Data extrcater name	Data extraction date
	1	1996-2000	Investigations into Ixodidae ticks in cattle in Lahore, Pakistan	Punjab	Lahore	yes	yes	cattle	912	NA	302	NA	1214	1417/2160=65.6	Convenience sampling	https://www.izs.it/vet_italiana/	Includes data of district-wise tick species data	Abrar Hussain	2023-10-15
	2	Apr 2010 to Mar 2011	Frequency distribution of hard ticks (Acari: Ixodidae) infesting bubaline population of district Toba Tek Singh, Punjab, Pakistan	Punjab	TTS	yes	yes	buffaloS	86	NA	0	NA	352	352/1128=31.2	multistage cluster random sampling. The study selected a total of 1,128 buffaloes from 150 farms in 35 union councils	https://doi.org/10.1007/s00436-012-3164-7	Includes data of district-wise tick species data	Abrar Hussain	2023-10-16
	3	June of 2011	Distribution and abundance of ticks infesting livestock population along Karakorum highway from Mansehra to Gilgit, Pakistan	KPK	Mansehra	yes	yes	sheep, goats, cattle, buffalos	61	NA	71	NA	18907	610/813=75	Convenience sampling	https://doi.org/10.12681/jhvms.15556	Includes data of district-wise tick species data	Abrar Hussain	2023-10-28
					Abbottabad	yes	yes		41		48
					Batagram	yes	yes		37		40
					Shangala	yes	yes		25		31
					Kohistan	yes	yes		24		25
				GB	Diamer	yes	yes		27		33
					Gilgit	yes	yes		54		64
					Astor	yes	yes		14		15
	4	Apr 2011 Mar 2012	Prevalence and impacts of ectoparasitic fauna infesting goats (Capra hircus) of district Toba Tek Singh, Punjab, Pakistan	Punjab	TTS	yes	No	Goat	164	NA	106	NA	270	448/4020=11.14	two stage cluster random sampling, 150 samples/specimens. Collection of the specimens was farms comprising of 4020 goats were randomly made	https://www.doi.org/10.5829/idosi.gv.2014.12.02.8286	Includes data of district-wise tick species data	Abrar Hussain	2023-10-28
	5	2012	Prevalence of cattle tick infestation in three districts of the Punjab, Pakistan.	Punjab	Sargodha	yes	yes	Cattle	126	NA	108	NA	NA	575/1050=54.7	multistage cluster random sampling technique	http://pjosr.com/index.php/pjs/article/view/463/341	Includes data of district-wise tick species data	Abrar Hussain	2023-10-28
					Khushab	yes	yes		98		130
					Rawalpindi	yes	yes		104		113
	6	Oct 2012 to Sept 2013	Seasonal Activity of Tick Infestation in Goats and Buffalo of Punjab Province (District Sargodha), Pakistan	Punjab	Sargodha	yes	yes	buffalos, goats	271	NA	108	NA	NA	1012/1200=84.3	Convenience sampling	https://www.doi.org/10.9775/kvfd.2014.10676	Includes data of district-wise tick species data	Abrar Hussain	2023-10-28
	7	Sep 2013 to Nov 2013	Distribution of ticks infesting ruminants and risk factors associated with high tick prevalence in livestock farms in the semi-arid and arid agro-ecological zones of Pakistan	Punjab	Attock	yes	yes	sheep, goats, cattle, buffalos	177	NA	110	NA	3807	369/471=78	Convenience sampling	https://doi.org/10.1186/s13071-017-2138-0	Includes data of district-wise tick species data	Abrar Hussain	2023-10-28
					Gujranwala	yes	yes		310		21
					Kasur	yes	yes		139		219
					Okara	yes	yes		58		447
					Khanewal	yes	yes		16		483
					Multan	yes	yes		0		641
					Vehari	yes	yes		15		393
					Bahawalpur	yes	yes		0		293
					Rahimyarkhan	yes	yes		0		402
	8	Mar 2013 to Mar 2014	Ixodid ticks (Arachnida: Acari) prevalence associated with risk factors in the bovine host in District Quetta, Balochistan	Baluchistan	Quetta	yes	yes	cattle	143	NA	550	NA	1649	346/404=85.6	Convenience sampling	http://dx.doi.org/10.17582/journal.pjz/2017.49.6.2113.2121	Includes data of district-wise tick species data	Abrar Hussain	2023-10-28
	9	2014	Molecular detection of Babesia bovis and Babesia bigemina in vector ticks, Boophilus microplus collected from domesticated cattle in Kohat and Karak region by using PCR assay	KPK	Kohat	yes	No	cattle	374	B.bovis, B.bigemina	344	NA	1032	NA	Convenience sampling	https://ksascholar.dri.sa/en/publications/molecular-detection-of-babesia-bovis-and-babesia-bigemina-in-vect-2	Includes data of district-wise tick species data	Abrar Hussain	2023-10-28
	10	Mar 2016 to July 2016	Crimean–Congo Haemorrhagic Fever: Case study analysis of a sporadic outbreak from Chakwal, Pakistan	Punjab	Chakwal	yes	yes	cattle, buffalo sheep, goats	6	NA	39	CCHFV	62	NA	Convenience sampling	https://www.doi.org/10.1111/zph.12623	Includes data of district-wise tick species data	Abrar Hussain	2023-10-28
	11	Apr 2017 to Sep 2017	Prevalence and identification of tick species (Ixodidae) on domestic animals in district Multan, Punjab Pakistan	Punjab	Multan	yes	yes	cattle, buffalo, sheep, goats	11	NA	61	NA	200	731/1150	Convenience sampling	https://doi.org/10.1080/01647954.2020.1711803	Includes data of district-wise tick species data	Abrar Hussain	2023-10-28
	12	Sep 2017 to Nov 2017	Crimean-Congo haemorrhagic fever virus in ticks collected from livestock in Balochistan, Pakistan	Baluchistan	Quetta	yes	yes	sheep, goats, cattle	1	NA	18	CCHFV (20% of H. anatolicum)	529	NA	Convenience sampling	https://doi.org/10.1111/tbed.13488	Includes data of district-wise tick species data	Abrar Hussain	2023-11-10
					Killa Abdullah	yes	yes		0		0
					Pishin	yes	yes		0		1
					Kalat	yes	yes		0		6
					Khuzdar	yes	yes		0		1
					Lasbela	yes	yes		0		18
					Sibi	yes	yes		2		2
					Harnai	yes	yes		0		16
					Ziarat	yes	yes		0		0
					Zhob	yes	yes		0		15
					Loralai	yes	yes		0		2
					Sherani	yes	yes		0		3
	13	June 2017 to Sep 2017	Prevalence of tickinfestation in goats rearedundersemi-intensive system	Sindh	Sanghar	yes	No	Goat	36	NA	96	NA	NA	223/300=74.3	Random sampling	http://dx.doi.org/10.19045/bspab.2020.90123	Includes data of district-wise tick species data	Abrar Hussain	2023-11-10
	14	All seasons of 2017-2018	Tick Taxonomy and Nucleotide Sequence Analysis by Internal Transcribed Spacer 2 (ITS 2) in Large Ruminants of Pothohar, Pakistan	Punjab	Jhelum	yes	yes	cows, buffalos	245	NA	0	NA	3788	NA	Convenience sampling	https://doi.org/10.29261/pakvetj/2022.063	Includes data of district-wise tick species data	Abrar Hussain	2023-11-10
					Chakwal	yes	yes		180		0
					Attock	yes	yes		165		0
					Rawalpindi	yes	yes		95		0
					Islamabad	yes	yes		70		0
	15	2017 to 2018	Tick Taxonomy and Nucleotide Sequence Analysis by Internal Transcribed Spacer 2 (ITS 2) in Large Ruminants of Pothohar, Pakistan	Punjab	Jhelum	yes	yes	cattle, buffalos	245	NA	0	NA	2355	967/1808=53.9	Convenience sampling	https://www.doi.org/10.29261/pakvetj/2022.063	Includes data of district-wise tick species data	Abrar Hussain	2023-11-10
					Attock	yes	yes		165		0
					Chakwal	yes	yes		180		0
					Rawalpindi	yes	yes		95		0
				Islamabad	Islamabad	yes	yes		70		0
	16	Jan 2017 to 2019 Dec	Prevalence and phylogenetic analysis of Crimean-Congo hemorrhagic fever virus in ticks collected from Punjab province of Pakistan	Punjab	Chakwal	yes	yes	cattle, buffalo, sheep, goats	0	CCHFV	96	CCHFV	2183	NA	Convenience sampling	https://doi.org/10.1016/j.actatropica.2021.105892	Includes data of district-wise tick species data	Abrar Hussain	2023-11-10
					Mianwali	yes	yes		0		84
					Rawalpindi	yes	yes		0		83
					Attock	yes	yes		0		0
					Jehlum	yes	yes		0		95
					Lahore	yes	yes		13		138
					Rajanpur	yes	yes		0		115
					Dera Ghazi Khan	yes	yes		16		97
					Bahawalpur	yes	yes		8		110
					Rahim Yar Khan	yes	yes		0		105
	17	2018	Genetic diversity, piroplasms and trypanosomes in Rhipicephalus microplus and Hyalomma anatolicum collected from cattle in northern Pakistan	KPK	Bajaur Agency	yes	yes	cattle	69	Babesia occultans Theileria annulata	44	Theileria annulata	113	NA	randomly selection of cattle from 20 small cattle herds at convenient location	https://doi.org/10.1007/s10493-019-00418-9	Includes data of district-wise tick species data	Abrar Hussain	2023-11-10
	18	Mar 2018 to Feb 2019	Molecular Survey and Genetic Characterization of Anaplasma marginale in Ticks Collected from Livestock Hosts in Pakistan	KPK	Peshawar	yes	yes	cattle	91	A. marginale	49	NA	676	224/350=64	Random sampling	https://doi.org/10.3390/ani12131708	Includes data of district-wise tick species data	Abrar Hussain	2023-11-10
					Mardan	yes	yes		49		42
					Charsadda	yes	yes		50		17
					Swat	yes	yes		23		9
					Shangla	yes	yes		34		7
					Chitral	yes	yes		16		12
	19	Jan 2018 to Dec 2019	Prevalence of cattle ticks in various agro-ecological zones of Khyber Pakhtunkhwa, and evaluation of botanical extracts against Hyalomma detritum	KPK	Chitral	yes	yes	cattle	0	NA	140	NA	NA	6856/8949=76.6	Convenience sampling	https://doi.org/10.1016/j.jksus.2023.102732	Includes data of district-wise tick species data	Abrar Hussain	2023-11-24
					Swat	yes	yes		0		238
					Shangla	yes	yes		0		157
					Mansehra	yes	yes		0		177
					Abbottabad	yes	yes		0		149
					Haripur	yes	yes		0		167
					Kohat	yes	yes		0		106
					Peshawar	yes	yes		0		198
					Charsadda	yes	yes		0		219
					Karak	yes	yes		13		109
					Bannu	yes	yes		0		169
					Dera Ismail Khan	yes	yes		0		557
					North Waziristan Agency	yes	yes		7		39
	20	Sep 2018 to Aug 2019	A cross-sectional survey of hard ticks and molecular characterization of Rhipicephalus microplus parasitizing domestic animals of Khyber Pakhtunkhwa, Pakistan	KPK	Bannu	yes	yes	cows, buffalo,goat, sheep	1474	NA	1139	NA	5557	1496/3600 =41.6	Random sampling	https://doi.org/10.1371/journal.pone.0255138	Includes data of district-wise tick species data	Abrar Hussain	2023-11-24
	21	Nov 2018 to Oct 2019	Risk factors associated with tick infestations on equids in Khyber Pakhtunkhwa, Pakistan, with notes on Rickettsia massiliae detection	KPK	Upper Dir	yes	yes	mule, horse, donkey	11	NA	0	NA	550	324/404=80.2	Convenience sampling	https://doi.org/10.1186/s13071-021-04836-w	Includes data of district-wise tick species data	Abrar Hussain	2023-11-24
					Bajaur Agency	yes	yes		7		0
					Mardan	yes	yes		8		0
					Peshawar	yes	yes		92		11
					Charsadda	yes	yes		10		0
					Malakand	yes	yes		17		0
					Swabi	yes	yes		82		0
					Nowshera	yes	yes		87		0
					Buner	yes	yes		27		0
	22	Dec 2018 to Dec 2019	Prevalence and taxonomic identification of hard ticks (Ixodidea) found in livestock of Harnai District, Balochistan, Pakistan	Baluchistan	Harnai	yes	yes	cattle, sheep, goats, buffaloes	207	NA	79	NA	913	90/200=45	Convenience sampling	http://dx.doi.org/10.19045/bspab.2020.90247	Includes data of district-wise tick species data	Abrar Hussain	2023-11-24
	23	Oct 2019 to Nov 2020	Exploring the prevalence and diversity of bovine ticks in five agro-ecological zones of Pakistan using phenetic and genetic tools	Punjab	Mandi Bahauddin	yes	yes	cattle, buffalo sheep, goats	41	NA	3	NA	1010	1129/2080= 54.2	Convenience sampling	https://doi.org/10.3390/ijerph19053024	Includes data of district-wise tick species data	Abrar Hussain	2023-11-24
					Gujrat	yes	yes		12		4
					Dera Ghazi Khan	yes	yes		8		1
					Muzaffargarh	yes	yes		4		1
					Mianwali	yes	yes		6		0
					Rahim Yar Khan	yes	yes		0		0
					Attock	yes	yes		10		4
					Sheikhupura	yes	yes		1		8
					Lahore	yes	yes		45		0
					Chakwal	yes	yes		71		10
					Sargodha	yes	yes		10		1
					Hafizabad	yes	yes		16		0
					Gujrat	yes	yes		19		3
					Bhakkar	yes	yes		1		2
					Multan	yes	yes		1		0
					Rawalpindi	yes	yes		7		0
					Sialkot	yes	yes		0		2
				KPK	Swat	yes	yes		0		0
				Islamabad	Islamabad	yes	yes		0		0
	24	Feb 2020 to July 2020	An Assessment of the Molecular Diversity of Ticks and Tick-Borne Microorganisms of Small Ruminants in Pakistan	KPK	Bajaur Agency	yes	yes	sheep, goats	8	A. ovis, A. centrale, Francisella-like, R. aeschlimannii, R. massiliae, R. slovaca	0	A. ovis, Ehrlichia spp., R. slovaca, R. massiliae, Francisella-like, Theileria spp.	104	NA	Convenience sampling	https://doi.org/10.3390/microorganisms8091428	Includes data of district-wise tick species data	Abrar Hussain	2023-11-24
					Khyber Agency	yes	yes		0		0
					Mohmand Agency	yes	yes		1		13
					Orakzai Agency	yes	yes		2		0
					North Waziristan Agency	yes	yes		6		0
	25	Apr 2020 to Dec 2020	Epidemiologic profile of hard ticks and molecular characterization of Rhipicephalus microplus infesting cattle in central part of Khyber Pakhtunkhwa, Pakistan	KPK	Charsadda	yes	yes	cattle	481	NA	415	NA	2118	308/600=59.7	Convenience sampling	https://doi.org/10.1007/s00436-022-07596-3	Includes data of district-wise tick species data	Abrar Hussain	2023-11-24
					Peshawar	yes	yes		462		400
	26	May2020 to Oct 2020	Molecular epidemiology of Theileria annulata infection of cattle in Layyah District, Pakistan	Punjab	Layyah	yes	No	cattle	8	Theileria annulata	6	Theileria annulata	24	NA	Convenience sampling	https://doi.org/10.1007/s10493-021-00595-6	Includes data of district-wise tick species data	Abrar Hussain	2023-11-24
	27	Apr 2019 to Apr 2021	Spatio-temporal epidemiological survey reveals high infestation and extensive species diversity of hard ticks infesting camels from Pakistan	Punjab	Dera Ismail Khan	yes	No	Camel	123	NA	12	NA	1800	NA	Convenience sampling	http://dx.doi.org/10.4314/sajas.v53i2.04	Includes data of district-wise tick species data	Abrar Hussain	2023-12-10
					Bhakkar	yes	No		121		15
					Bannu	yes	No		99		11
					Mianwali	yes	No		100		13
	28	Jun2020 to Sep 2021	Prevalence of different tick species on livestock and associated equines and canine from different agro-ecological zones of Pakistan	Punjab	Multan	yes	yes	cattle, buffalo, sheep, goats, camel, donkey, horse	4	NA	0	NA	NA	408/2846=14.3	Convenience sampling	https://doi.org/10.3389/fvets.2022.1089999	Includes data of district-wise tick species data	Abrar Hussain	2023-12-10
					Vehari	yes	yes		8		6
					Sahiwal	yes	yes		10		14
					Lahore	yes	yes		42		0
					Kasur	yes	yes		12		10
					Faisalabad	yes	yes		24		0
					Jhang	yes	yes		26		0
					Sheikhupura	yes	yes		8		16
					Gujranwala	yes	yes		0		6
					Bahawalnagar	yes	yes		6		2
	29	Jan 2021 to Aug 2021	Ticks Infesting Dogs in Khyber Pakhtunkhwa, Pakistan: Detailed Epidemiological and Molecular Report	KPK	Mardan	yes	yes	Dog	50	NA	0	NA	1150	183/300=61	Random sampling	https://doi.org/10.3390/pathogens12010098	Includes data of district-wise tick species data	Abrar Hussain	2023-12-10
					Swabi	yes	yes		27		0
					Malakand	yes	yes		25		0
					Charsadda	yes	yes		10		0
					Peshawar	yes	yes		4		0
	30	Mar 2021 to Jan 2022	Molecular prevalence of Anaplasma marginale in ruminants and Rhipicephalus ticks in northern Pakistan	KPK	North Waziristan Agency	yes	yes	cattle, sheep, goats	45	A. marginale	15	NA	370	120/184=65.2	Random sampling	https://www.doi.org/10.47665/tb.40.1.005	Includes data of district-wise tick species data	Abrar Hussain	2023-12-10
					Tank	yes	yes		37		16
					South Waziristan Agency	yes	yes		49		0
					North Waziristan Agency	yes	yes		0		0
