# Supplementary material for: Geographical epidemiology of Hyalomma anatolicum and Rhipicephalus microplus in Pakistan: A systematic review
Source: PLoS One. 2024 Aug 23;19(8):e0309442. doi: 10.1371/journal.pone.0309442 (PMC11343457; doi:10.1371/journal.pone.0309442)
Supplement: S4 File — (XLSX) [file pone.0309442.s005.xlsx]

## Sheet: Sheet1
	No#	Title of Study	Reference
	1	Investigations into Ixodidae ticks in cattle in Lahore, Pakistan	https://www.izs.it/vet_italiana/
	2	Frequency distribution of hard ticks (Acari: Ixodidae) infesting bubaline population of district Toba Tek Singh, Punjab, Pakistan	https://doi.org/10.1007/s00436-012-3164-7
	3	Distribution and abundance of ticks infesting livestock population along Karakorum highway from Mansehra to Gilgit, Pakistan	https://doi.org/10.12681/jhvms.15556
	4	Prevalence and impacts of ectoparasitic fauna infesting goats (Capra hircus) of district Toba Tek Singh, Punjab, Pakistan	https://www.doi.org/10.5829/idosi.gv.2014.12.02.8286
	5	Prevalence of cattle tick infestation in three districts of the Punjab, Pakistan.	http://pjosr.com/index.php/pjs/article/view/463/341
	6	Seasonal Activity of Tick Infestation in Goats and Buffalo of Punjab Province (District Sargodha), Pakistan	https://www.doi.org/10.9775/kvfd.2014.10676
	7	Distribution of ticks infesting ruminants and risk factors associated with high tick prevalence in livestock farms in the semi-arid and arid agro-ecological zones of Pakistan	https://doi.org/10.1186/s13071-017-2138-0
	8	Ixodid ticks (Arachnida: Acari) prevalence associated with risk factors in the bovine host in District Quetta, Balochistan	http://dx.doi.org/10.17582/journal.pjz/2017.49.6.2113.2121
	9	Molecular detection of Babesia bovis and Babesia bigemina in vector ticks, Boophilus microplus collected from domesticated cattle in Kohat and Karak region by using PCR assay	https://ksascholar.dri.sa/en/publications/molecular-detection-of-babesia-bovis-and-babesia-bigemina-in-vect-2
	10	Crimean–Congo Haemorrhagic Fever: Case study analysis of a sporadic outbreak from Chakwal, Pakistan	https://www.doi.org/10.1111/zph.12623
	11	Prevalence and identification of tick species (Ixodidae) on domestic animals in district Multan, Punjab Pakistan	https://doi.org/10.1080/01647954.2020.1711803
	12	Crimean-Congo haemorrhagic fever virus in ticks collected from livestock in Balochistan, Pakistan	https://doi.org/10.1111/tbed.13488
	13	Prevalence of tickinfestation in goats rearedundersemi-intensive system	http://dx.doi.org/10.19045/bspab.2020.90123
	14	Tick Taxonomy and Nucleotide Sequence Analysis by Internal Transcribed Spacer 2 (ITS 2) in Large Ruminants of Pothohar, Pakistan	https://doi.org/10.29261/pakvetj/2022.063
	15	Tick Taxonomy and Nucleotide Sequence Analysis by Internal Transcribed Spacer 2 (ITS 2) in Large Ruminants of Pothohar, Pakistan	https://www.doi.org/10.29261/pakvetj/2022.063
	16	Prevalence and phylogenetic analysis of Crimean-Congo hemorrhagic fever virus in ticks collected from Punjab province of Pakistan	https://doi.org/10.1016/j.actatropica.2021.105892
	17	Genetic diversity, piroplasms and trypanosomes in Rhipicephalus microplus and Hyalomma anatolicum collected from cattle in northern Pakistan	https://doi.org/10.1007/s10493-019-00418-9
	18	Molecular Survey and Genetic Characterization of Anaplasma marginale in Ticks Collected from Livestock Hosts in Pakistan	https://doi.org/10.3390/ani12131708
	19	Prevalence of cattle ticks in various agro-ecological zones of Khyber Pakhtunkhwa, and evaluation of botanical extracts against Hyalomma detritum	https://doi.org/10.1016/j.jksus.2023.102732
	20	A cross-sectional survey of hard ticks and molecular characterization of Rhipicephalus microplus parasitizing domestic animals of Khyber Pakhtunkhwa, Pakistan	https://doi.org/10.1371/journal.pone.0255138
	21	Risk factors associated with tick infestations on equids in Khyber Pakhtunkhwa, Pakistan, with notes on Rickettsia massiliae detection	https://doi.org/10.1186/s13071-021-04836-w
	22	Prevalence and taxonomic identification of hard ticks (Ixodidea) found in livestock of Harnai District, Balochistan, Pakistan	http://dx.doi.org/10.19045/bspab.2020.90247
	23	Exploring the prevalence and diversity of bovine ticks in five agro-ecological zones of Pakistan using phenetic and genetic tools	https://doi.org/10.3390/ijerph19053024
	24	An Assessment of the Molecular Diversity of Ticks and Tick-Borne Microorganisms of Small Ruminants in Pakistan	https://doi.org/10.3390/microorganisms8091428
	25	Epidemiologic profile of hard ticks and molecular characterization of Rhipicephalus microplus infesting cattle in central part of Khyber Pakhtunkhwa, Pakistan	https://doi.org/10.1007/s00436-022-07596-3
	26	Molecular epidemiology of Theileria annulata infection of cattle in Layyah District, Pakistan	https://doi.org/10.1007/s10493-021-00595-6
	27	Spatio-temporal epidemiological survey reveals high infestation and extensive species diversity of hard ticks infesting camels from Pakistan	http://dx.doi.org/10.4314/sajas.v53i2.04
	28	Prevalence of different tick species on livestock and associated equines and canine from different agro-ecological zones of Pakistan	https://doi.org/10.3389/fvets.2022.1089999
	29	Ticks Infesting Dogs in Khyber Pakhtunkhwa, Pakistan: Detailed Epidemiological and Molecular Report	https://doi.org/10.3390/pathogens12010098
	30	Molecular prevalence of Anaplasma marginale in ruminants and Rhipicephalus ticks in northern Pakistan	https://www.doi.org/10.47665/tb.40.1.005

## Sheet: Sheet2
No#	Reference	Title of Study	Clear Aims	Appropriate Methodology	Random Sampling	Adequate Sample Size	Standard Measures	Appropriate Analysis	Confounders Accounted For	Funding Bias	Ethics Approval	Overall Risk of Bias
1	https://www.izs.it/vet_italiana/	Investigations into Ixodidae ticks in cattle in Lahore, Pakistan	Yes	Yes	No	Partially	Yes	Partially	No	No	No	Mild
2	https://doi.org/10.1007/s00436-012-3164-7	Frequency distribution of hard ticks (Acari: Ixodidae) infesting bubaline population of district Toba Tek Singh, Punjab, Pakistan	Yes	Yes	No	Partially	Yes	Yes	No	No	Yes	No
3	https://doi.org/10.12681/jhvms.15556	Distribution and abundance of ticks infesting livestock population along Karakorum highway from Mansehra to Gilgit, Pakistan	Yes	Yes	No	Yes	Yes	Yes	Yes	Yes	Yes	No
4	https://www.doi.org/10.5829/idosi.gv.2014.12.02.8286	Prevalence and impacts of ectoparasitic fauna infesting goats (Capra hircus) of district Toba Tek Singh, Punjab, Pakistan	Yes	Yes	No	Yes	Yes	Yes	No	Yes	Yes	No
5	http://pjosr.com/index.php/pjs/article/view/463/341	Prevalence of cattle tick infestation in three districts of the Punjab, Pakistan.	Yes	Yes	No	Yes	Yes	Yes	No	Yes	Yes	No
6	https://www.doi.org/10.9775/kvfd.2014.10676	Seasonal Activity of Tick Infestation in Goats and Buffalo of Punjab Province (District Sargodha), Pakistan	Yes	Yes	No	Yes	Yes	Yes	No	Yes	Yes	No
7	https://doi.org/10.1186/s13071-017-2138-0	Distribution of ticks infesting ruminants and risk factors associated with high tick prevalence in livestock farms in the semi-arid and arid agro-ecological zones of Pakistan	Yes	Yes	No	Yes	Yes	Yes	Yes	Yes	Yes	No
8	http://dx.doi.org/10.17582/journal.pjz/2017.49.6.2113.2121	Ixodid ticks (Arachnida: Acari) prevalence associated with risk factors in the bovine host in District Quetta, Balochistan	Yes	Yes	No	Yes	Yes	Yes	No	Yes	Yes	No
9	https://ksascholar.dri.sa/en/publications/molecular-detection-of-babesia-bovis-and-babesia-bigemina-in-vect-2	Molecular detection of Babesia bovis and Babesia bigemina in vector ticks, Boophilus microplus collected from domesticated cattle in Kohat and Karak region by using PCR assay	Yes	Yes	No	Yes	Yes	Yes	No	Yes	Yes	Mild
10	https://www.doi.org/10.1111/zph.12623	Crimean–Congo Haemorrhagic Fever: Case study analysis of a sporadic outbreak from Chakwal, Pakistan	Yes	Yes	No	Yes	Yes	Yes	Yes	Yes	Yes	No
11	https://doi.org/10.1080/01647954.2020.1711803	Prevalence and identification of tick species (Ixodidae) on domestic animals in district Multan, Punjab Pakistan	Yes	Yes	No	Yes	Yes	Yes	Yes	Yes	Yes	No
12	https://doi.org/10.1111/tbed.13488	Crimean-Congo haemorrhagic fever virus in ticks collected from livestock in Balochistan, Pakistan	Yes	Yes	No	Yes	Yes	Yes	Yes	Yes	Yes	No
13	http://dx.doi.org/10.19045/bspab.2020.90123	Prevalence of tickinfestation in goats rearedundersemi-intensive system	Yes	Yes	Yes	Yes	Yes	Yes	No	Yes	Yes	No
14	https://doi.org/10.29261/pakvetj/2022.063	Tick Taxonomy and Nucleotide Sequence Analysis by Internal Transcribed Spacer 2 (ITS 2) in Large Ruminants of Pothohar, Pakistan	Yes	Yes	No	Yes	Yes	Yes	No	Yes	Yes	No
15	https://www.doi.org/10.29261/pakvetj/2022.063	Tick Taxonomy and Nucleotide Sequence Analysis by Internal Transcribed Spacer 2 (ITS 2) in Large Ruminants of Pothohar, Pakistan	Yes	Yes	No	Yes	Yes	Yes	Yes	Yes	Yes	No
16	https://doi.org/10.1016/j.actatropica.2021.105892	Prevalence and phylogenetic analysis of Crimean-Congo hemorrhagic fever virus in ticks collected from Punjab province of Pakistan	Yes	Yes	No	Yes	Yes	Yes	Yes	Yes	Yes	No
17	https://doi.org/10.1007/s10493-019-00418-9	Genetic diversity, piroplasms and trypanosomes in Rhipicephalus microplus and Hyalomma anatolicum collected from cattle in northern Pakistan	Yes	Yes	No	Yes	Yes	Yes	Yes	Yes	Yes	No
18	https://doi.org/10.3390/ani12131708	Molecular Survey and Genetic Characterization of Anaplasma marginale in Ticks Collected from Livestock Hosts in Pakistan	Yes	Yes	Yes	Yes	Yes	Yes	Yes	Yes	Yes	No
19	https://doi.org/10.1016/j.jksus.2023.102732	Prevalence of cattle ticks in various agro-ecological zones of Khyber Pakhtunkhwa, and evaluation of botanical extracts against Hyalomma detritum	Yes	Yes	No	Yes	Yes	Yes	Yes	Yes	Yes	No
20	https://doi.org/10.1371/journal.pone.0255138	A cross-sectional survey of hard ticks and molecular characterization of Rhipicephalus microplus parasitizing domestic animals of Khyber Pakhtunkhwa, Pakistan	Yes	Yes	Yes	Yes	Yes	Yes	Yes	Yes	Yes	Mild
21	https://doi.org/10.1186/s13071-021-04836-w	Risk factors associated with tick infestations on equids in Khyber Pakhtunkhwa, Pakistan, with notes on Rickettsia massiliae detection	Yes	Yes	No	Yes	Yes	Yes	Yes	Yes	Yes	No
22	http://dx.doi.org/10.19045/bspab.2020.90247	Prevalence and taxonomic identification of hard ticks (Ixodidea) found in livestock of Harnai District, Balochistan, Pakistan	Yes	Yes	No	Yes	Yes	Yes	Yes	Yes	Yes	No
23	https://doi.org/10.3390/ijerph19053024	Exploring the prevalence and diversity of bovine ticks in five agro-ecological zones of Pakistan using phenetic and genetic tools	Yes	Yes	No	Yes	Yes	Yes	Yes	Yes	Yes	No
24	https://doi.org/10.3390/microorganisms8091428	An Assessment of the Molecular Diversity of Ticks and Tick-Borne Microorganisms of Small Ruminants in Pakistan	Yes	Yes	No	Yes	Yes	Yes	Yes	Yes	Yes	No
25	https://doi.org/10.1007/s00436-022-07596-3	Epidemiologic profile of hard ticks and molecular characterization of Rhipicephalus microplus infesting cattle in central part of Khyber Pakhtunkhwa, Pakistan	Yes	Yes	No	Yes	Yes	Yes	Yes	Yes	Yes	No
26	https://doi.org/10.1007/s10493-021-00595-6	Molecular epidemiology of Theileria annulata infection of cattle in Layyah District, Pakistan	Yes	Yes	No	Yes	Yes	Yes	Yes	Yes	Yes	No
27	http://dx.doi.org/10.4314/sajas.v53i2.04	Spatio-temporal epidemiological survey reveals high infestation and extensive species diversity of hard ticks infesting camels from Pakistan	Yes	Yes	No	Yes	Yes	Yes	Yes	Yes	Yes	No
28	https://doi.org/10.3389/fvets.2022.1089999	Prevalence of different tick species on livestock and associated equines and canine from different agro-ecological zones of Pakistan	Yes	Yes	No	Yes	Yes	Yes	Yes	Yes	Yes	No
29	https://doi.org/10.3390/pathogens12010098	Ticks Infesting Dogs in Khyber Pakhtunkhwa, Pakistan: Detailed Epidemiological and Molecular Report	Yes	Yes	Yes	Yes	Yes	Yes	Yes	Yes	Yes	No
30	https://www.doi.org/10.47665/tb.40.1.005	Molecular prevalence of Anaplasma marginale in ruminants and Rhipicephalus ticks in northern Pakistan	Yes	Yes	Yes	Yes	Yes	Yes	Yes	Yes	Yes	No
